# Supplementary material for: 5-Phenyl-2-(4-pyrid­yl)pyrimidine
Source: Acta Crystallogr Sect E Struct Rep Online. 2008 Feb 13;64(Pt 3):o584. doi: 10.1107/S160053680800398X (PMC2960877; doi:10.1107/S160053680800398X)
Supplement: Supplementary file 2 [file e-64-0o584-Isup2.hkl]

# 
# h,k,l, Fc-squared, Fo-squared, sigma(Fo-squared) and status flag 
# 
data_I
_shelx_title ' F:\MariePierre\gar114\gar114 in P-1' 
_shelx_refln_list_code          4 
_shelx_F_calc_maximum      271.51 
_exptl_crystal_F_000       488.00 
_reflns_d_resolution_high  0.8262 
 
loop_ 
 _symmetry_equiv_pos_as_xyz 
 'x, y, z' 
 '-x, -y, -z' 
 
_cell_length_a     9.2813 
_cell_length_b     9.3609 
_cell_length_c    13.9001 
_cell_angle_alpha  71.462 
_cell_angle_beta   86.957 
_cell_angle_gamma  75.788 
 
_shelx_F_squared_multiplier     1.000 
 
loop_ 
 _refln_index_h 
 _refln_index_k 
 _refln_index_l 
 _refln_F_squared_calc 
 _refln_F_squared_meas 
 _refln_F_squared_sigma 
 _refln_observed_status 
   1   0   0        4.76       -0.27      0.27 o 
   2   0   0    16786.95    18177.80    441.68 o 
   3   0   0       62.17       70.48      2.23 o 
   4   0   0      859.70      969.12     25.31 o 
   5   0   0        1.08        0.43      0.56 o 
   6   0   0      162.64      163.32      5.71 o 
   7   0   0       52.18       48.40      1.44 o 
   8   0   0       27.44       23.89      1.42 o 
   9   0   0       16.50       16.29      0.96 o 
  10   0   0       89.65       92.74      2.72 o 
 -10   1   0        4.32        5.46      0.77 o 
  -9   1   0       17.83       20.94      1.49 o 
  -8   1   0       15.74       14.49      0.97 o 
  -7   1   0     1143.81     1106.24     22.31 o 
  -6   1   0        2.81        2.24      0.48 o 
  -5   1   0      363.94      374.15     11.57 o 
  -4   1   0        0.07       -0.36      0.36 o 
  -3   1   0       31.42       34.01      1.13 o 
  -2   1   0       12.93       16.19      0.63 o 
  -1   1   0        1.62        1.88      0.27 o 
   0   1   0      119.57      130.66      3.52 o 
   1   1   0        0.64        0.48      0.21 o 
   2   1   0        0.54        0.99      0.42 o 
   3   1   0     1014.52     1172.13     27.22 o 
   4   1   0       49.99       66.99      2.56 o 
   5   1   0      764.69      884.95     25.96 o 
   6   1   0       71.38       73.31      3.13 o 
   7   1   0       28.86       25.74      0.97 o 
   8   1   0       14.07       13.43      0.90 o 
   9   1   0       79.00       77.22      2.45 o 
  10   1   0        0.03       -0.37      0.43 o 
  11   1   0        4.10        1.11      2.63 o 
 -10   2   0       15.28       13.52      1.58 o 
  -9   2   0       16.49       18.74      1.29 o 
  -8   2   0     2044.77     2108.00     53.47 o 
  -7   2   0       34.86       33.59      1.41 o 
  -6   2   0     2662.25     2541.23     50.65 o 
  -5   2   0       11.11       12.06      1.16 o 
  -4   2   0      438.11      516.63     12.16 o 
  -3   2   0        1.19        0.80      0.33 o 
  -2   2   0      519.50      607.75     14.22 o 
  -1   2   0        0.01       -0.25      0.25 o 
   0   2   0     2430.57     2506.84     81.46 o 
   1   2   0       20.01       18.76      0.81 o 
   2   2   0       12.57       14.60      0.94 o 
   3   2   0      362.12      380.86      9.72 o 
   4   2   0      187.68      192.70      5.32 o 
   5   2   0      174.54      172.68      5.83 o 
   6   2   0      628.63      698.11     21.05 o 
   7   2   0       11.50       10.06      0.71 o 
   8   2   0      216.78      227.36      5.74 o 
   9   2   0       22.02       21.66      1.10 o 
  10   2   0       86.14       84.91      3.00 o 
  11   2   0        8.94        9.19      1.22 o 
  -9   3   0       15.55       14.76      2.01 o 
  -8   3   0        3.91        5.64      0.90 o 
  -7   3   0      685.90      679.15     17.54 o 
  -6   3   0        3.58        1.35      0.54 o 
  -5   3   0      983.01      968.05     19.57 o 
  -4   3   0        0.49       -0.30      0.57 o 
  -3   3   0        0.07       -0.43      0.43 o 
  -2   3   0       25.92       32.61      1.14 o 
  -1   3   0      196.88      221.76      5.59 o 
   0   3   0       41.34       53.93      1.69 o 
   1   3   0     3287.46     3289.49     82.07 o 
   2   3   0       96.98       98.67      2.73 o 
   3   3   0        0.03       -0.19      0.52 o 
   4   3   0      107.42      102.55      3.52 o 
   5   3   0      149.30      165.15      5.72 o 
   6   3   0       33.53       37.49      1.51 o 
   7   3   0      139.40      141.83      3.70 o 
   8   3   0       49.69       48.78      3.56 o 
   9   3   0       19.12       18.52      1.19 o 
  10   3   0        0.05       -0.50      1.09 o 
  11   3   0        3.29        3.13      0.72 o 
  -8   4   0        0.09       -0.45      0.67 o 
  -7   4   0       29.10       30.84      1.95 o 
  -6   4   0      133.50      132.97      4.26 o 
  -5   4   0        0.55        0.09      0.77 o 
  -4   4   0       91.86       92.45      3.02 o 
  -3   4   0        1.22        1.82      0.84 o 
  -2   4   0      541.35      642.28     18.46 o 
  -1   4   0       68.48       73.65      3.27 o 
   0   4   0     4636.37     4803.56    169.47 o 
   1   4   0      103.85      106.99      3.91 o 
   2   4   0      804.53      869.55     24.97 o 
   3   4   0        0.64        1.35      0.61 o 
   4   4   0      112.55      129.05      4.98 o 
   5   4   0       23.18       19.91      2.70 o 
   6   4   0       68.13       65.71      2.70 o 
   7   4   0       12.40       13.83      1.28 o 
   8   4   0       64.05       61.76      2.29 o 
   9   4   0        0.49        1.37      0.83 o 
  10   4   0        5.73        3.94      3.22 o 
  -7   5   0        8.48        6.51      1.45 o 
  -6   5   0        0.63        1.51      1.25 o 
  -5   5   0        9.39        9.85      1.09 o 
  -4   5   0      116.58      107.19      7.77 o 
  -3   5   0        4.07        2.60      0.68 o 
  -2   5   0       66.76       63.32      3.89 o 
  -1   5   0       61.61       69.13      3.14 o 
   0   5   0      346.96      363.12     11.96 o 
   1   5   0      253.27      293.19      9.11 o 
   2   5   0        1.49        0.38      0.78 o 
   3   5   0       62.01       65.62      2.94 o 
   4   5   0       45.76       43.44      2.41 o 
   5   5   0        0.34        0.14      0.67 o 
   6   5   0       23.90       22.59      1.56 o 
   7   5   0        0.32        0.11      0.88 o 
   8   5   0        0.46        0.52      0.90 o 
   9   5   0        1.74        0.79      1.45 o 
  10   5   0       30.05       29.37      1.94 o 
  -4   6   0       85.68       92.10      5.00 o 
  -3   6   0        3.33        3.30      0.75 o 
  -2   6   0       23.37       24.78      1.46 o 
  -1   6   0        5.90        4.63      0.57 o 
   0   6   0       35.69       30.73      1.34 o 
   1   6   0        0.04       -0.38      0.69 o 
   2   6   0      236.75      241.70      5.62 o 
   3   6   0        8.24        8.75      0.69 o 
   4   6   0        0.02       -0.27      0.55 o 
   5   6   0        0.62       -0.76      0.87 o 
   6   6   0      290.43      291.49     11.22 o 
   7   6   0        1.91        1.07      1.51 o 
   8   6   0      131.38      140.09      5.89 o 
   9   6   0        3.64        3.73      1.01 o 
  10   6   0       86.67       90.91      3.78 o 
  -3   7   0        2.52        1.17      0.74 o 
  -2   7   0       50.78       48.42      2.01 o 
  -1   7   0        6.70        4.02      0.93 o 
   0   7   0       21.10       16.24      0.97 o 
   1   7   0        2.78        0.67      0.52 o 
   2   7   0        5.72        5.11      1.23 o 
   3   7   0       83.44       82.19      2.50 o 
   4   7   0       84.85       80.55      3.60 o 
   5   7   0        4.46        3.94      0.85 o 
   6   7   0        4.26        2.81      0.93 o 
   7   7   0        0.00        1.53      1.02 o 
   8   7   0        9.99       11.37      1.30 o 
   9   7   0       33.83       40.99      2.22 o 
  10   7   0        0.01       -0.90      1.05 o 
  -3   8   0        0.22       -1.18      1.25 o 
  -2   8   0       17.38       14.47      1.78 o 
  -1   8   0       17.36       13.77      1.08 o 
   0   8   0      297.71      282.60      7.59 o 
   1   8   0       16.86       15.86      1.53 o 
   2   8   0      147.85      141.59      4.17 o 
   3   8   0       13.01       15.44      1.16 o 
   4   8   0       57.57       53.00      2.09 o 
   5   8   0        3.24        4.58      0.88 o 
   6   8   0       43.44       41.91      2.81 o 
   7   8   0        3.26        2.34      1.02 o 
   8   8   0      660.92      739.56     50.72 o 
   9   8   0       77.22       84.19      3.58 o 
  -2   9   0       78.60       71.35      5.19 o 
  -1   9   0       27.20       24.73      1.96 o 
   0   9   0       90.70       84.69      2.92 o 
   1   9   0       96.31       93.06      2.99 o 
   2   9   0        4.81        5.80      0.75 o 
   3   9   0       43.02       42.40      2.05 o 
   4   9   0       80.53       83.37      2.74 o 
   5   9   0       13.06       11.05      1.02 o 
   6   9   0        0.00        0.99      0.80 o 
   7   9   0       10.22       11.53      1.35 o 
   8   9   0      106.19      125.67      4.86 o 
  -1  10   0        3.42        4.05      1.02 o 
   0  10   0       81.13       73.85      2.95 o 
   1  10   0        0.57       -0.24      0.77 o 
   2  10   0       45.59       55.24      1.98 o 
   3  10   0       83.99       89.73      2.77 o 
   4  10   0      240.16      248.44      6.55 o 
   5  10   0        4.37        4.52      0.87 o 
   6  10   0      169.27      186.04      8.87 o 
  -5 -10   1        5.87        5.56      1.30 o 
  -4 -10   1       49.58       48.45      2.65 o 
  -3 -10   1      107.96      116.90      5.27 o 
  -2 -10   1        0.15       -0.22      1.00 o 
  -1 -10   1       93.20       81.26      3.11 o 
   0 -10   1      107.10      125.69      7.49 o 
  -7  -9   1       29.84       35.39      1.88 o 
  -6  -9   1        5.51        5.32      0.96 o 
  -5  -9   1       68.61       69.57      2.40 o 
  -4  -9   1       95.05      107.93      3.29 o 
  -3  -9   1       17.51       18.45      1.20 o 
  -2  -9   1       31.78       32.02      1.61 o 
  -1  -9   1       90.34       89.66      3.76 o 
   0  -9   1        2.50        2.39      1.00 o 
   1  -9   1        5.97        1.50      0.90 o 
   2  -9   1       20.93       15.17      1.53 o 
  -9  -8   1        5.81        3.55      1.97 o 
  -8  -8   1       18.04       20.42      3.52 o 
  -7  -8   1       99.12      103.65      5.88 o 
  -6  -8   1       93.00      103.05      3.31 o 
  -5  -8   1       25.08       24.97      1.48 o 
  -4  -8   1      225.23      226.28      5.74 o 
  -3  -8   1       27.11       27.18      1.55 o 
  -2  -8   1       21.40       22.88      2.15 o 
  -1  -8   1       16.87       14.15      1.12 o 
   0  -8   1      139.29      111.36      4.26 o 
   1  -8   1        1.10        0.64      0.93 o 
   2  -8   1      750.43      707.80     25.46 o 
  -9  -7   1       11.98       14.32      3.35 o 
  -8  -7   1      168.04      192.33      7.51 o 
  -7  -7   1        4.91        4.86      1.13 o 
  -6  -7   1       39.23       40.51      1.86 o 
  -5  -7   1      424.88      443.06     11.74 o 
  -4  -7   1       15.23       16.62      1.17 o 
  -3  -7   1      252.29      232.45      5.84 o 
  -2  -7   1        4.81        3.21      0.74 o 
  -1  -7   1        0.13        0.38      0.56 o 
   0  -7   1       45.44       40.78      1.68 o 
   1  -7   1       27.42       16.89      1.98 o 
   2  -7   1        5.12        4.84      1.29 o 
   3  -7   1       25.03       18.24      3.39 o 
 -10  -6   1      215.63      240.15      8.88 o 
  -9  -6   1       34.93       38.91      4.01 o 
  -8  -6   1       11.75        9.05      1.26 o 
  -7  -6   1        7.88        6.23      1.71 o 
  -6  -6   1       69.58       73.79      3.04 o 
  -5  -6   1       17.64       15.41      1.31 o 
  -4  -6   1      609.41      619.48     12.77 o 
  -3  -6   1       73.53       61.64      2.42 o 
  -2  -6   1      207.03      205.05      7.30 o 
  -1  -6   1       26.24       25.84      1.42 o 
   0  -6   1        7.85        6.57      0.67 o 
   1  -6   1        5.90        4.02      0.61 o 
   2  -6   1       98.40      100.03      6.74 o 
   3  -6   1        0.41       -0.89      0.96 o 
 -10  -5   1        0.74        1.15      0.68 o 
  -9  -5   1       27.38       31.58      1.99 o 
  -8  -5   1       82.11       87.35      4.04 o 
  -7  -5   1        0.02       -0.56      0.84 o 
  -6  -5   1       42.53       42.18      2.03 o 
  -5  -5   1        0.03       -0.61      0.61 o 
  -4  -5   1       21.74       20.72      1.66 o 
  -3  -5   1      143.42      129.63      4.84 o 
  -2  -5   1       14.03       18.42      2.32 o 
  -1  -5   1        0.04       -0.23      0.94 o 
   0  -5   1        1.31        0.15      0.69 o 
   1  -5   1       55.70       54.13      2.55 o 
   2  -5   1        6.26        8.05      1.46 o 
   3  -5   1        9.31        9.63      1.42 o 
 -10  -4   1      467.58      484.63     15.37 o 
  -9  -4   1        3.83        2.94      1.44 o 
  -8  -4   1      205.90      197.77      7.25 o 
  -7  -4   1       58.31       54.13      3.24 o 
  -6  -4   1        5.20        6.32      1.11 o 
  -5  -4   1       18.46       16.84      2.96 o 
  -4  -4   1      151.14      138.57      4.93 o 
  -3  -4   1        5.08        3.34      0.96 o 
  -2  -4   1      101.42      110.16      4.03 o 
  -1  -4   1       18.76       19.86      1.49 o 
   0  -4   1     1584.72     1715.45     48.12 o 
   1  -4   1        0.53        0.69      0.68 o 
   2  -4   1     4951.33     5619.03    140.79 o 
   3  -4   1        0.30        0.41      0.61 o 
   4  -4   1       35.63       35.30     12.56 o 
   5  -4   1        3.20        2.45      1.16 o 
   6  -4   1      283.18      305.17     11.57 o 
   7  -4   1        2.32        2.58      0.95 o 
   8  -4   1       11.64       12.93      1.21 o 
 -11  -3   1       11.17       11.55      1.04 o 
 -10  -3   1        1.72        1.65      0.91 o 
  -9  -3   1       14.55       11.91      2.63 o 
  -8  -3   1        4.37        3.81      1.10 o 
  -7  -3   1        0.39        0.70      0.53 o 
  -6  -3   1        0.00       -0.54      0.54 o 
  -5  -3   1       86.51       99.59      4.66 o 
  -4  -3   1        3.21        3.30      0.90 o 
  -3  -3   1        0.32       -0.73      0.73 o 
  -2  -3   1       24.82       22.27      1.20 o 
  -1  -3   1      128.24      110.28      4.27 o 
   0  -3   1       47.58       62.75      1.91 o 
   1  -3   1       98.17      110.40      3.36 o 
   2  -3   1      418.49      459.64     11.03 o 
   3  -3   1      122.67      135.23      4.66 o 
   4  -3   1       25.18       26.88      1.65 o 
   5  -3   1      186.71      192.72      5.37 o 
   6  -3   1        8.65        8.37      1.06 o 
   7  -3   1       61.50       60.28      2.60 o 
   8  -3   1        4.82        4.74      0.90 o 
   9  -3   1      198.78      202.39      7.64 o 
 -11  -2   1        4.65        4.61      1.71 o 
 -10  -2   1      110.56       96.31      6.38 o 
  -9  -2   1        1.15        1.74      0.63 o 
  -8  -2   1        2.23        3.47      1.11 o 
  -7  -2   1        1.57        2.23      0.60 o 
  -6  -2   1      669.43      734.23     22.08 o 
  -5  -2   1        2.07        0.82      0.88 o 
  -4  -2   1      727.93      840.99     22.23 o 
  -3  -2   1        5.13        3.95      0.50 o 
  -2  -2   1     4299.67     4299.23    130.18 o 
  -1  -2   1       40.72       36.77      1.44 o 
   0  -2   1      693.22      664.69     18.35 o 
   1  -2   1        3.50        4.17      0.44 o 
   2  -2   1       73.28       86.61      2.60 o 
   3  -2   1       21.64       22.67      0.90 o 
   4  -2   1       95.58      119.60      4.12 o 
   5  -2   1       41.32       37.75      3.11 o 
   6  -2   1      124.71      111.68      2.92 o 
   7  -2   1        6.33        5.18      1.25 o 
   8  -2   1     1356.61     1369.55     42.02 o 
   9  -2   1       15.98       15.95      1.22 o 
  10  -2   1      229.73      216.31      8.06 o 
 -11  -1   1        2.61       -5.13      5.13 o 
 -10  -1   1        3.33        3.00      0.54 o 
  -9  -1   1      160.45      150.30      4.27 o 
  -8  -1   1       12.61       13.37      0.91 o 
  -7  -1   1       44.00       44.99      1.31 o 
  -6  -1   1      100.72       93.40      6.64 o 
  -5  -1   1      328.71      382.74     11.89 o 
  -4  -1   1        6.92        4.11      0.63 o 
  -3  -1   1     3473.29     3818.62     87.85 o 
  -2  -1   1       45.75       58.23      1.98 o 
  -1  -1   1        0.89        0.59      0.23 o 
   0  -1   1       46.89       40.02      1.23 o 
   1  -1   1        7.69       -0.48      0.48 o 
   2  -1   1        2.71       -0.25      0.25 o 
   3  -1   1      919.41     1140.94     23.80 o 
   4  -1   1        5.68        5.94      0.68 o 
   5  -1   1      367.24      381.13     11.78 o 
   6  -1   1       23.61       22.34      1.16 o 
   7  -1   1      158.91      166.45      4.67 o 
   8  -1   1       12.89       12.00      0.90 o 
   9  -1   1        0.10        0.31      0.77 o 
  10  -1   1       17.66       19.42      1.18 o 
 -10   0   1      209.01      196.85      5.32 o 
  -9   0   1       27.34       27.11      1.19 o 
  -8   0   1       23.48       25.37      1.23 o 
  -7   0   1       75.32       71.20      1.90 o 
  -6   0   1      212.54      236.11      7.86 o 
  -5   0   1        2.68        1.51      0.63 o 
  -4   0   1       54.49       58.69      2.09 o 
  -3   0   1      152.58      169.38      5.07 o 
  -2   0   1     2554.68     3297.46     84.60 o 
  -1   0   1        3.51        2.66      0.32 o 
   0   0   1     1196.85      923.23     34.16 o 
   1   0   1       59.49       58.10      1.52 o 
   2   0   1    13914.70    15168.11    310.95 o 
   3   0   1      158.90      171.06      3.84 o 
   4   0   1       68.16       51.41      1.82 o 
   5   0   1        0.46        0.63      0.60 o 
   6   0   1       17.15       12.36      0.90 o 
   7   0   1      155.45      144.15      3.05 o 
   8   0   1      241.41      237.45      6.49 o 
   9   0   1        8.21        8.90      0.79 o 
  10   0   1      462.81      465.88     14.59 o 
 -10   1   1        6.20        7.79      0.84 o 
  -9   1   1      149.09      137.71      3.91 o 
  -8   1   1        3.65        2.90      0.59 o 
  -7   1   1      383.26      375.85      8.41 o 
  -6   1   1        0.78        0.43      0.58 o 
  -5   1   1       82.81       85.82      3.34 o 
  -4   1   1       32.27       36.79      1.71 o 
  -3   1   1      424.66      530.21     13.94 o 
  -2   1   1       36.39       36.86      1.04 o 
  -1   1   1        1.01        1.45      0.28 o 
   0   1   1       46.92       30.97      1.68 o 
   1   1   1       10.49       -0.48      0.48 o 
   2   1   1       23.42       21.54      1.60 o 
   3   1   1     8155.82     9068.58    226.26 o 
   4   1   1       19.45       17.56      1.24 o 
   5   1   1     2180.46     2491.03     70.89 o 
   6   1   1       27.48       28.65      1.83 o 
   7   1   1      103.84      100.01      2.27 o 
   8   1   1        1.20        0.51      0.60 o 
   9   1   1      163.55      155.84      4.10 o 
  10   1   1        0.01       -0.59      0.59 o 
  11   1   1       44.29       29.11      3.39 o 
 -10   2   1        0.07       -0.52      0.52 o 
  -9   2   1       63.35       62.47      2.08 o 
  -8   2   1        9.20       10.64      0.85 o 
  -7   2   1        6.13        6.85      0.73 o 
  -6   2   1      310.16      301.99      6.46 o 
  -5   2   1       32.86       34.15      1.90 o 
  -4   2   1      490.36      591.75     17.20 o 
  -3   2   1        0.10       -0.36      0.36 o 
  -2   2   1     3551.46     3915.84     81.10 o 
  -1   2   1       42.29       44.11      1.43 o 
   0   2   1    17046.63    17359.37    400.15 o 
   1   2   1      289.64      310.41      8.05 o 
   2   2   1     3220.54     3442.83     79.30 o 
   3   2   1       51.52       52.29      1.82 o 
   4   2   1      378.27      408.92     10.76 o 
   5   2   1      420.97      456.03     13.79 o 
   6   2   1     1078.05     1157.64     33.93 o 
   7   2   1       26.94       27.93      1.07 o 
   8   2   1      109.17      114.15      3.16 o 
   9   2   1       73.63       66.49      2.06 o 
  10   2   1        4.59        3.83      0.99 o 
  11   2   1       18.14       15.45      1.52 o 
  -9   3   1      624.02      631.74     22.91 o 
  -8   3   1       19.22       22.67      1.15 o 
  -7   3   1        4.82        7.38      0.97 o 
  -6   3   1        3.60        3.94      0.56 o 
  -5   3   1       80.62       82.21      2.60 o 
  -4   3   1        0.45       -0.27      0.46 o 
  -3   3   1        0.04       -0.28      0.42 o 
  -2   3   1        9.88       11.04      0.74 o 
  -1   3   1      366.32      407.36      9.83 o 
   0   3   1       44.84       32.80      1.47 o 
   1   3   1      919.93      985.16     27.61 o 
   2   3   1       13.79       15.21      1.00 o 
   3   3   1        0.87        0.06      0.50 o 
   4   3   1       34.53       38.46      1.70 o 
   5   3   1     2333.44     2572.33     99.42 o 
   6   3   1       23.28       23.98      1.75 o 
   7   3   1      195.13      198.46      4.46 o 
   8   3   1        3.91        2.46      0.73 o 
   9   3   1       19.13       20.46      1.69 o 
  10   3   1        3.58        3.68      0.66 o 
  11   3   1        9.35        6.36      1.61 o 
  -9   4   1       12.71       12.55      1.18 o 
  -8   4   1     1578.16     1608.75     45.05 o 
  -7   4   1        0.14       -0.12      0.54 o 
  -6   4   1     3618.45     3765.75    105.34 o 
  -5   4   1        0.00       -0.52      0.52 o 
  -4   4   1      277.43      254.13      6.67 o 
  -3   4   1        0.77        0.79      0.56 o 
  -2   4   1      198.63      247.03      7.63 o 
  -1   4   1       11.47       13.84      0.87 o 
   0   4   1       37.97       33.80      1.58 o 
   1   4   1      270.29      291.07      8.63 o 
   2   4   1      242.09      239.53      6.58 o 
   3   4   1      129.38      126.26      5.51 o 
   4   4   1       37.84       37.97      2.23 o 
   5   4   1       25.13       23.71      3.65 o 
   6   4   1      639.13      683.69     16.54 o 
   7   4   1        5.73        5.48      0.84 o 
   8   4   1      170.32      177.68      5.26 o 
   9   4   1        1.16        0.86      0.68 o 
  10   4   1        8.21        6.58      1.51 o 
  -8   5   1        3.82        2.10      1.05 o 
  -7   5   1       25.87       29.86      1.39 o 
  -6   5   1       13.91       13.43      1.01 o 
  -5   5   1       62.26       58.64      3.09 o 
  -4   5   1        5.50        4.39      0.95 o 
  -3   5   1       50.42       46.81      1.50 o 
  -2   5   1       11.61       14.73      2.33 o 
  -1   5   1       32.84       24.50      1.71 o 
   0   5   1      196.44      194.18      6.20 o 
   1   5   1      238.58      269.59      8.84 o 
   2   5   1       69.61       81.24      3.11 o 
   3   5   1      138.20      145.72      5.80 o 
   4   5   1        0.16        0.67      0.90 o 
   5   5   1        0.47       -0.15      0.63 o 
   6   5   1        0.50       -0.20      0.74 o 
   7   5   1       51.29       49.21      5.16 o 
   8   5   1        0.22        0.20      0.99 o 
   9   5   1        0.07        0.00      0.92 o 
  10   5   1        4.48        3.45      0.84 o 
  -6   6   1      157.66      161.57      6.04 o 
  -5   6   1        1.58        0.25      1.77 o 
  -4   6   1      231.25      245.04      7.38 o 
  -3   6   1       24.49       24.63      1.27 o 
  -2   6   1       46.95       62.05      2.26 o 
  -1   6   1        0.47       -0.28      0.43 o 
   0   6   1     2012.32     2142.96     50.08 o 
   1   6   1        2.17        2.09      0.90 o 
   2   6   1      685.29      692.58     24.52 o 
   3   6   1       24.39       28.50      1.49 o 
   4   6   1       43.66       39.60      1.38 o 
   5   6   1        0.27        0.24      0.73 o 
   6   6   1      140.83      135.82      5.44 o 
   7   6   1       25.20       21.31      1.92 o 
   8   6   1        0.58        2.07      0.97 o 
   9   6   1       25.56       28.31      1.88 o 
  10   6   1      114.24      117.33      4.77 o 
  -4   7   1       10.66       11.56      1.48 o 
  -3   7   1        2.26        1.26      0.81 o 
  -2   7   1        0.59       -0.40      0.53 o 
  -1   7   1      255.97      284.56      6.91 o 
   0   7   1       11.73       11.89      0.79 o 
   1   7   1       91.90       94.11      2.89 o 
   2   7   1        0.94       -0.05      0.46 o 
   3   7   1        0.15       -0.11      0.47 o 
   4   7   1        6.48        6.65      0.78 o 
   5   7   1       11.38       13.24      3.34 o 
   6   7   1       12.76       13.61      1.29 o 
   7   7   1        0.40       -0.26      1.31 o 
   8   7   1       16.51       15.66      2.60 o 
   9   7   1        0.42        0.23      0.83 o 
  10   7   1       21.70       23.84      1.41 o 
  -3   8   1        0.35        0.88      0.66 o 
  -2   8   1       42.40       43.56      2.02 o 
  -1   8   1        1.61        0.75      0.66 o 
   0   8   1      129.69      110.23      3.36 o 
   1   8   1        9.35        8.30      1.30 o 
   2   8   1        0.91        0.68      0.61 o 
   3   8   1       19.58       18.00      1.19 o 
   4   8   1      178.99      176.79      6.16 o 
   5   8   1       17.48       16.36      1.26 o 
   6   8   1      158.35      159.84      5.47 o 
   7   8   1       44.78       42.94      2.21 o 
   8   8   1        6.76        4.98      1.02 o 
   9   8   1       20.94       21.54      1.46 o 
  -3   9   1        0.47        0.20      1.12 o 
  -2   9   1        8.21        9.68      1.52 o 
  -1   9   1        7.19        2.50      0.98 o 
   0   9   1        0.00        0.22      0.66 o 
   1   9   1       41.05       41.70      1.72 o 
   2   9   1       25.14       23.10      1.64 o 
   3   9   1        0.06       -0.46      0.66 o 
   4   9   1       37.03       34.68      1.63 o 
   5   9   1       71.79       63.97      2.52 o 
   6   9   1        8.19        5.60      1.00 o 
   7   9   1        8.40        8.29      0.97 o 
   8   9   1       15.12       17.10      2.93 o 
  -1  10   1        0.04       -0.79      0.79 o 
   0  10   1      265.03      250.16      8.81 o 
   1  10   1        0.82       -0.22      0.68 o 
   2  10   1      103.17       96.36      2.98 o 
   3  10   1        3.43        2.28      0.71 o 
   4  10   1       24.61       27.63      1.31 o 
   5  10   1        0.35       -0.33      0.78 o 
   6  10   1      170.61      188.08     12.39 o 
  -4 -10   2       91.11       98.37      9.07 o 
  -3 -10   2       17.76       15.94      1.31 o 
  -2 -10   2      173.62      178.29      5.87 o 
  -1 -10   2       39.13       42.00      2.51 o 
  -7  -9   2       56.27       68.70      5.00 o 
  -6  -9   2      182.92      199.98      8.58 o 
  -5  -9   2       43.86       50.72      1.94 o 
  -4  -9   2      124.48      125.71      3.44 o 
  -3  -9   2        1.36        0.63      0.95 o 
  -2  -9   2       59.20       64.54      2.89 o 
  -1  -9   2      381.00      405.85     12.69 o 
   0  -9   2       35.06       35.74      2.06 o 
   1  -9   2       70.64       63.90      2.71 o 
   2  -9   2        1.69        2.17      1.97 o 
  -8  -8   2      994.47     1098.84     50.09 o 
  -7  -8   2       27.10       29.46      1.83 o 
  -6  -8   2      403.15      458.05     12.00 o 
  -5  -8   2      378.23      398.22     10.62 o 
  -4  -8   2      275.98      292.62      7.18 o 
  -3  -8   2        1.64        1.28      0.76 o 
  -2  -8   2       22.96       20.65      1.79 o 
  -1  -8   2       83.94       87.73      3.59 o 
   0  -8   2      113.16      128.68      4.78 o 
   1  -8   2        7.58        9.38      1.27 o 
   2  -8   2       55.51       42.73      2.63 o 
  -9  -7   2        3.19        4.12      1.15 o 
  -8  -7   2       16.14       18.22      5.32 o 
  -7  -7   2       13.23       15.21      2.01 o 
  -6  -7   2      238.49      250.50      7.91 o 
  -5  -7   2       46.71       46.09      2.01 o 
  -4  -7   2        9.14        7.41      0.90 o 
  -3  -7   2       28.14       29.26      2.69 o 
  -2  -7   2       43.63       41.55      1.68 o 
  -1  -7   2       98.18       93.21      3.31 o 
   0  -7   2        7.00        7.05      1.21 o 
   1  -7   2       33.82       31.36      2.70 o 
   2  -7   2      137.04      126.32      4.70 o 
   3  -7   2       44.43       39.44      4.14 o 
 -10  -6   2      113.91      115.26      8.15 o 
  -9  -6   2      113.71      131.31      6.77 o 
  -8  -6   2      206.88      243.00      9.33 o 
  -7  -6   2       45.41       43.57      2.86 o 
  -6  -6   2      901.43      942.26     27.23 o 
  -5  -6   2        4.98        4.95      0.88 o 
  -4  -6   2       21.85       24.86      2.30 o 
  -3  -6   2       29.02       23.74      1.59 o 
  -2  -6   2       30.04       21.48      1.02 o 
  -1  -6   2       21.09       19.65      1.25 o 
   0  -6   2        1.84        1.83      0.73 o 
   1  -6   2        2.15        1.44      1.01 o 
   2  -6   2      428.69      376.37     11.92 o 
   3  -6   2        4.63       -0.46      1.91 o 
 -10  -5   2      161.02      174.28      7.20 o 
  -9  -5   2       44.25       41.06      3.78 o 
  -8  -5   2        4.92        5.86      2.66 o 
  -7  -5   2      519.20      590.01     21.47 o 
  -6  -5   2       44.54       46.37      3.86 o 
  -5  -5   2        0.04        0.21      0.70 o 
  -4  -5   2       77.46       74.42      2.86 o 
  -3  -5   2        2.62        3.71      1.03 o 
  -2  -5   2       82.13       73.97      4.53 o 
  -1  -5   2       30.29       24.18      1.83 o 
   0  -5   2       27.52       26.33      2.51 o 
   1  -5   2        0.03       -0.79      1.05 o 
   2  -5   2       36.66       34.83      2.75 o 
 -10  -4   2       20.23       23.57      2.78 o 
  -9  -4   2       15.06       15.87      2.32 o 
  -8  -4   2       30.03       28.15      1.92 o 
  -7  -4   2        0.25       -0.73      0.73 o 
  -6  -4   2      481.83      488.81     12.66 o 
  -5  -4   2       48.62       46.06      2.03 o 
  -4  -4   2     1344.78     1369.15     59.80 o 
  -3  -4   2       23.21       26.26      1.70 o 
  -2  -4   2       12.00       11.43      1.64 o 
  -1  -4   2        7.27        7.92      1.66 o 
   0  -4   2      287.92      324.95     11.89 o 
   1  -4   2        1.86        1.18      0.95 o 
   2  -4   2      235.98      247.45      7.39 o 
   3  -4   2        0.09       -0.93      3.85 o 
   6  -4   2       17.99       18.41      2.43 o 
   7  -4   2        1.62       -0.13      1.25 o 
   8  -4   2       26.18       33.20      2.50 o 
 -11  -3   2       21.65       15.65      1.12 o 
 -10  -3   2       11.24       10.42      4.83 o 
  -9  -3   2        0.94        0.72      0.73 o 
  -8  -3   2       44.30       41.76      2.37 o 
  -7  -3   2       62.83       61.82      2.92 o 
  -6  -3   2        1.17        0.54      0.73 o 
  -5  -3   2       94.67       96.00      5.61 o 
  -4  -3   2       87.90       85.51      3.08 o 
  -3  -3   2        0.19       -0.55      0.55 o 
  -2  -3   2       74.34       74.36      3.44 o 
  -1  -3   2        1.51        0.49      1.23 o 
   0  -3   2       28.92       31.29      1.42 o 
   1  -3   2        3.52        1.29      0.47 o 
   2  -3   2      565.63      674.30     16.02 o 
   3  -3   2       28.91       40.32      2.29 o 
   4  -3   2       63.75       70.02      2.95 o 
   5  -3   2       76.94       73.58      3.16 o 
   6  -3   2       88.14       82.79      3.21 o 
   7  -3   2       82.12       77.38      3.08 o 
   8  -3   2        0.49       -0.49      0.83 o 
   9  -3   2       68.65       62.78      3.88 o 
 -11  -2   2        5.60        7.44      2.27 o 
 -10  -2   2      161.60      152.19      5.95 o 
  -9  -2   2        0.99        1.29      0.58 o 
  -8  -2   2        0.35       -0.56      0.57 o 
  -7  -2   2        0.07        0.37      0.53 o 
  -6  -2   2      265.03      278.92      6.93 o 
  -5  -2   2        3.16        1.76      0.67 o 
  -4  -2   2      118.35      133.30      4.30 o 
  -3  -2   2       19.42       21.66      1.14 o 
  -2  -2   2       69.97       71.16      2.10 o 
  -1  -2   2        0.54        1.00      0.48 o 
   0  -2   2      907.56      842.20     21.60 o 
   1  -2   2        1.50        1.95      0.41 o 
   2  -2   2     7794.59     9186.25    237.85 o 
   3  -2   2        1.12        0.49      0.38 o 
   4  -2   2      514.66      621.51     15.74 o 
   5  -2   2      114.90      108.66      5.23 o 
   6  -2   2       84.62       84.35      2.77 o 
   7  -2   2       21.34       25.15      2.18 o 
   8  -2   2       98.12      103.62      3.83 o 
   9  -2   2       54.12       53.79      2.23 o 
 -10  -1   2        1.91        1.51      1.37 o 
  -9  -1   2       10.78       11.17      0.84 o 
  -8  -1   2        3.15        3.27      0.60 o 
  -7  -1   2       75.27       82.32      2.12 o 
  -6  -1   2      125.75      130.56      3.56 o 
  -5  -1   2      331.79      436.32     13.42 o 
  -4  -1   2       77.47      107.32      3.45 o 
  -3  -1   2      156.19      173.61      4.47 o 
  -2  -1   2      311.22      267.69      6.59 o 
  -1  -1   2        2.28       -0.44      0.44 o 
   0  -1   2      328.44      312.30      8.05 o 
   1  -1   2      322.93      320.23      7.69 o 
   2  -1   2       59.72       82.87      2.25 o 
   3  -1   2      188.96      224.08      5.05 o 
   4  -1   2       47.14       52.56      2.21 o 
   5  -1   2       27.87       26.31      1.32 o 
   6  -1   2        0.25       -0.40      0.74 o 
   7  -1   2     2124.82     2145.79     65.57 o 
   8  -1   2       19.03       16.85      1.31 o 
   9  -1   2      459.43      455.57     14.35 o 
  10  -1   2        3.50        3.02      0.70 o 
 -10   0   2       39.81       34.06      1.33 o 
  -9   0   2        9.45        9.68      0.84 o 
  -8   0   2       77.37       76.34      2.43 o 
  -7   0   2        1.80        0.49      0.77 o 
  -6   0   2     2119.71     2375.30     47.39 o 
  -5   0   2        0.48        0.75      0.64 o 
  -4   0   2     4718.69     5531.35    141.56 o 
  -3   0   2       67.32       76.57      2.50 o 
  -2   0   2      657.12      742.45     17.37 o 
  -1   0   2        2.58        1.94      0.51 o 
   0   0   2      839.98      695.65     18.21 o 
   1   0   2        7.75        6.55      0.85 o 
   2   0   2     1512.27     1631.41     41.27 o 
   3   0   2       24.81       26.60      1.02 o 
   4   0   2      769.83      867.08     19.49 o 
   5   0   2        8.61       10.59      1.00 o 
   6   0   2        0.92        0.01      0.52 o 
   7   0   2       37.10       36.32      1.50 o 
   8   0   2     1672.92     1651.45     44.02 o 
   9   0   2       36.10       35.46      1.78 o 
  10   0   2      317.62      326.05     10.34 o 
 -10   1   2        0.03       -0.27      0.38 o 
  -9   1   2        4.27        3.17      0.56 o 
  -8   1   2        4.99        3.41      0.62 o 
  -7   1   2      137.94      131.45      3.21 o 
  -6   1   2       10.25        8.14      0.61 o 
  -5   1   2       23.95       19.25      1.48 o 
  -4   1   2      162.24      193.38      5.62 o 
  -3   1   2      241.15      290.76      8.19 o 
  -2   1   2       11.73       18.21      1.10 o 
  -1   1   2        1.53       -0.38      0.38 o 
   0   1   2        3.59        2.48      0.77 o 
   1   1   2        1.55        0.04      0.26 o 
   2   1   2       80.08       84.51      2.41 o 
   3   1   2     7847.66     8866.64    195.62 o 
   4   1   2       12.29       15.17      1.43 o 
   5   1   2       48.84       56.31      3.54 o 
   6   1   2        0.09        0.43      0.75 o 
   7   1   2      147.64      132.18      2.84 o 
   8   1   2        4.67        5.94      0.69 o 
   9   1   2      514.84      499.77     13.86 o 
  10   1   2        6.36        5.53      0.81 o 
  11   1   2       32.55       33.97      1.93 o 
 -10   2   2       14.63       19.23      1.21 o 
  -9   2   2        0.73        0.80      0.44 o 
  -8   2   2      152.93      159.29      4.50 o 
  -7   2   2       13.03       14.45      0.93 o 
  -6   2   2       72.20       69.53      1.85 o 
  -5   2   2       22.10       19.64      1.52 o 
  -4   2   2      200.62      243.68     10.43 o 
  -3   2   2        0.01       -0.39      0.39 o 
  -2   2   2      488.91      554.82     14.11 o 
  -1   2   2       12.56       13.04      0.92 o 
   0   2   2    14378.70    13653.17    400.92 o 
   1   2   2        8.51        2.17      0.73 o 
   2   2   2    73720.33    55870.84   2107.81 o 
   3   2   2      158.93      163.16      4.14 o 
   4   2   2     5136.29     5887.77    147.35 o 
   5   2   2       95.95       90.54      3.54 o 
   6   2   2      604.63      616.61     18.62 o 
   7   2   2       14.71       13.45      0.78 o 
   8   2   2     1419.73     1436.19     33.09 o 
   9   2   2       37.43       38.81      1.47 o 
  10   2   2        2.99        4.10      0.88 o 
  11   2   2       13.74       12.92      4.37 o 
  -9   3   2       72.24       74.70      2.47 o 
  -8   3   2        1.66        2.47      1.05 o 
  -7   3   2       27.98       28.73      1.31 o 
  -6   3   2       11.44       11.79      1.07 o 
  -5   3   2       80.50       76.80      2.22 o 
  -4   3   2        2.84        1.38      0.59 o 
  -3   3   2        0.95        0.62      0.54 o 
  -2   3   2        0.13       -0.47      0.47 o 
  -1   3   2       21.79       21.76      1.61 o 
   0   3   2        1.08        1.46      0.32 o 
   1   3   2     7492.55     7781.51    194.14 o 
   2   3   2       16.16       18.45      0.88 o 
   3   3   2        6.88        4.79      0.68 o 
   4   3   2        0.71        1.37      0.51 o 
   5   3   2      722.12      855.72     25.10 o 
   6   3   2       57.71       59.45      3.41 o 
   7   3   2      275.12      263.23      5.70 o 
   8   3   2       20.76       16.69      1.34 o 
   9   3   2        9.08        8.05      0.94 o 
  10   3   2        2.20        2.14      0.68 o 
  11   3   2        7.12        6.57      1.10 o 
  -9   4   2       33.11       29.98      1.53 o 
  -8   4   2        1.53        1.79      0.53 o 
  -7   4   2        6.98        6.46      0.75 o 
  -6   4   2     4233.93     4431.98    123.80 o 
  -5   4   2        0.18       -0.25      0.78 o 
  -4   4   2     3107.58     3036.04     71.23 o 
  -3   4   2        3.58        3.23      3.56 o 
  -2   4   2      523.68      612.78     19.39 o 
  -1   4   2        3.01        3.70      1.29 o 
   0   4   2      821.68      885.78     27.64 o 
   1   4   2       53.20       50.39      2.96 o 
   2   4   2      315.81      348.40      9.26 o 
   3   4   2      110.94      111.09      3.50 o 
   4   4   2     1708.46     1765.34     48.74 o 
   5   4   2      160.97      158.21      5.16 o 
   6   4   2       39.14       38.66      1.51 o 
   7   4   2      118.24      110.49      3.31 o 
   8   4   2       16.96       19.07      1.27 o 
   9   4   2       30.69       29.81      1.47 o 
  10   4   2        0.46        0.74      1.41 o 
  -8   5   2        0.82        1.42      0.48 o 
  -7   5   2       45.69       45.05      2.13 o 
  -6   5   2       19.65       21.88      1.26 o 
  -5   5   2      236.08      257.19      6.69 o 
  -4   5   2        2.14        1.49      0.51 o 
  -3   5   2       52.26       50.40      1.57 o 
  -2   5   2       22.63       16.09      1.39 o 
  -1   5   2       87.84       74.85      3.10 o 
   0   5   2       43.55       43.07      2.05 o 
   1   5   2      673.76      738.09     20.76 o 
   2   5   2        0.87        1.05      0.61 o 
   3   5   2     2200.46     2211.23     55.68 o 
   4   5   2       12.30       13.05      1.33 o 
   5   5   2        0.03       -0.21      0.65 o 
   6   5   2        7.48        7.81      0.93 o 
   7   5   2       25.38       30.93      1.77 o 
   8   5   2        6.04        5.02      0.90 o 
   9   5   2        3.97        4.84      1.04 o 
  10   5   2       13.22       14.58      1.04 o 
  -7   6   2        1.56        1.88      0.58 o 
  -6   6   2       23.80       23.58      2.07 o 
  -5   6   2        3.67        2.80      0.94 o 
  -4   6   2      185.60      190.66      5.88 o 
  -3   6   2        9.46        8.51      0.75 o 
  -2   6   2       63.75       61.79      1.87 o 
  -1   6   2       88.50       86.65      2.34 o 
   0   6   2      246.02      255.55     10.24 o 
   1   6   2       69.90       68.91      3.08 o 
   2   6   2      617.63      666.01     21.55 o 
   3   6   2      167.95      170.06      6.02 o 
   4   6   2      622.16      626.02     15.33 o 
   5   6   2        9.07        8.15      0.83 o 
   6   6   2      187.09      193.34      5.87 o 
   7   6   2       44.31       40.80      4.34 o 
   8   6   2       16.41       17.38      1.65 o 
   9   6   2       11.92       12.42      1.42 o 
  10   6   2       21.57       27.86      1.71 o 
  -6   7   2       30.46       26.30      1.71 o 
  -5   7   2       27.19       25.11      1.84 o 
  -4   7   2        1.54        1.61      0.66 o 
  -3   7   2       52.20       53.19      2.13 o 
  -2   7   2       95.01       89.28      3.10 o 
  -1   7   2      149.18      139.50      3.55 o 
   0   7   2        3.38        2.33      0.52 o 
   1   7   2       21.02       21.02      1.27 o 
   2   7   2       84.93       75.54      2.63 o 
   3   7   2      108.14      109.13      2.72 o 
   4   7   2        0.98        0.26      0.58 o 
   5   7   2       31.42       32.27      1.96 o 
   6   7   2       23.57       28.75      2.24 o 
   7   7   2        1.54        0.53      0.85 o 
   8   7   2        6.62        6.84      1.20 o 
   9   7   2        2.74        3.79      1.01 o 
  10   7   2        2.05        1.40      0.73 o 
  -4   8   2       14.90       10.80      2.40 o 
  -3   8   2        0.55        0.79      0.79 o 
  -2   8   2        0.69        0.61      0.58 o 
  -1   8   2        1.57        1.31      0.61 o 
   0   8   2       45.07       47.56      2.44 o 
   1   8   2       21.12       21.24      1.25 o 
   2   8   2        2.16        2.60      0.69 o 
   3   8   2        4.80        3.94      0.73 o 
   4   8   2       54.47       55.31      2.80 o 
   5   8   2        2.45        3.56      1.34 o 
   6   8   2        0.35        0.16      0.75 o 
   7   8   2        2.62        2.20      0.88 o 
   8   8   2       84.14       84.01      3.75 o 
   9   8   2        0.45       -0.39      1.31 o 
  -3   9   2       39.17       40.18      1.93 o 
  -2   9   2        1.93        0.62      0.63 o 
  -1   9   2        0.00        0.20      0.67 o 
   0   9   2       18.47       19.30      1.18 o 
   1   9   2       11.23       12.63      1.20 o 
   2   9   2       15.43       14.23      1.21 o 
   3   9   2        0.40        0.60      0.64 o 
   4   9   2        1.39        0.62      0.71 o 
   5   9   2       25.92       23.58      1.76 o 
   6   9   2       42.95       41.96      2.26 o 
   7   9   2        8.82        8.08      1.02 o 
   8   9   2        4.14        3.27      0.87 o 
  -2  10   2       12.39        8.61      1.38 o 
  -1  10   2        0.05       -0.41      0.54 o 
   0  10   2        1.74        1.00      0.64 o 
   1  10   2       18.29       16.48      1.09 o 
   2  10   2      150.29      144.30      3.61 o 
   3  10   2       25.09       26.08      2.08 o 
   4  10   2      360.99      361.11     10.84 o 
   5  10   2        0.77        0.57      0.80 o 
   6  10   2       99.45      101.13      5.82 o 
   7  10   2       48.42       52.20      2.89 o 
   2  11   2       21.10       14.07      2.04 o 
   3  11   2       14.64        9.86      1.97 o 
   4  11   2       11.72        9.53      1.77 o 
  -6  -9   3        1.74        1.19      1.38 o 
  -5  -9   3       64.40       74.47      3.51 o 
  -4  -9   3      143.32      153.46      4.71 o 
  -3  -9   3      223.08      229.70      7.60 o 
  -2  -9   3       49.94       54.01      2.53 o 
  -1  -9   3      213.90      238.74      7.82 o 
   0  -9   3        3.50        4.26      1.06 o 
   1  -9   3       11.24        6.89      1.22 o 
  -8  -8   3      228.48      251.19     14.66 o 
  -7  -8   3       31.08       32.66      1.86 o 
  -6  -8   3       88.03      105.61      4.21 o 
  -5  -8   3       11.16        9.89      1.04 o 
  -4  -8   3      429.67      468.68     12.83 o 
  -3  -8   3       61.66       61.67      2.62 o 
  -2  -8   3      759.84      773.60     20.63 o 
  -1  -8   3      120.20      124.90      4.72 o 
   0  -8   3       15.75       13.03      2.05 o 
   1  -8   3      109.78      108.60      4.13 o 
   2  -8   3        0.00       -2.37      2.50 o 
  -9  -7   3      185.67      208.69      7.72 o 
  -8  -7   3       91.30       99.29      4.21 o 
  -7  -7   3       15.83       16.99      1.71 o 
  -6  -7   3      221.73      238.07      7.53 o 
  -5  -7   3       67.11       67.04      2.71 o 
  -4  -7   3       78.46       80.76      2.55 o 
  -3  -7   3      419.97      434.73     12.06 o 
  -2  -7   3       57.27       60.59      2.56 o 
  -1  -7   3        1.69        0.84      1.17 o 
   0  -7   3        8.20       10.29      1.40 o 
   1  -7   3       24.95       22.18      1.82 o 
   2  -7   3        1.44        2.35      1.11 o 
  -9  -6   3       39.09       47.07      6.18 o 
  -8  -6   3      495.41      576.93     20.83 o 
  -7  -6   3       45.13       49.79      2.26 o 
  -6  -6   3       49.27       52.71      2.41 o 
  -5  -6   3      244.26      240.36      6.80 o 
  -4  -6   3       49.38       45.44      1.74 o 
  -3  -6   3       23.13       22.32      1.21 o 
  -2  -6   3        6.72        5.38      1.05 o 
  -1  -6   3       49.87       48.76      3.09 o 
   0  -6   3        0.15        0.21      0.73 o 
   1  -6   3        2.07        3.02      0.98 o 
   2  -6   3      114.58       84.64      3.56 o 
   3  -6   3        2.49        2.89      2.24 o 
 -10  -5   3       38.52       41.50      2.43 o 
  -9  -5   3       79.68       87.24      3.82 o 
  -8  -5   3       29.46       31.89      2.05 o 
  -7  -5   3       60.71       65.20      2.71 o 
  -6  -5   3      127.41      126.81      5.16 o 
  -5  -5   3        0.80        0.04      0.74 o 
  -4  -5   3       35.04       35.01      1.39 o 
  -3  -5   3     1278.22     1231.20     23.92 o 
  -2  -5   3        2.05        2.54      0.68 o 
  -1  -5   3      144.40      118.71      3.95 o 
   0  -5   3       21.04       15.17      1.18 o 
   1  -5   3        0.00       -0.71      0.71 o 
   2  -5   3       68.58       62.49      2.57 o 
   3  -5   3        4.34        4.34      2.63 o 
 -10  -4   3      326.27      325.33     14.76 o 
  -9  -4   3       10.25       11.07      1.20 o 
  -8  -4   3      191.05      201.77     15.08 o 
  -7  -4   3        0.00        0.20      2.19 o 
  -6  -4   3       20.86       24.34      3.02 o 
  -5  -4   3        8.95        8.14      0.90 o 
  -4  -4   3      949.72      976.85     45.39 o 
  -3  -4   3        0.36        1.75      0.83 o 
  -2  -4   3     1554.45     1670.44     47.41 o 
  -1  -4   3       61.77       57.03      2.66 o 
   0  -4   3       85.21       71.79      6.76 o 
   1  -4   3        3.47        5.22      1.93 o 
   2  -4   3       20.57       16.08      2.64 o 
   3  -4   3        0.26       -0.46      1.43 o 
 -10  -3   3       17.40       16.91      1.41 o 
  -9  -3   3       49.56       47.89      5.35 o 
  -8  -3   3        4.30        3.46      0.97 o 
  -7  -3   3      174.94      175.37      6.57 o 
  -6  -3   3      126.89      122.65      4.86 o 
  -5  -3   3        0.36        0.22      1.34 o 
  -4  -3   3      267.74      275.01     10.77 o 
  -3  -3   3        0.67        1.07      0.66 o 
  -2  -3   3        8.72       13.21      1.07 o 
  -1  -3   3      147.23      149.10      4.55 o 
   0  -3   3        9.16        7.29      0.89 o 
   1  -3   3        0.42       -0.69      0.69 o 
   2  -3   3        2.13        2.45      1.06 o 
   3  -3   3        2.13        2.70      1.26 o 
   4  -3   3        2.95        3.75      1.20 o 
   5  -3   3      188.26      219.21      8.21 o 
   6  -3   3        0.58       -1.31      1.45 o 
   7  -3   3       36.26       40.00      2.03 o 
   8  -3   3        2.01        4.35      1.51 o 
   9  -3   3        9.90        7.17      1.31 o 
 -10  -2   3      177.99      183.76      7.70 o 
  -9  -2   3       13.14       11.35      1.29 o 
  -8  -2   3      225.90      211.22     19.23 o 
  -7  -2   3        1.21        0.78      0.86 o 
  -6  -2   3      227.07      230.53      6.00 o 
  -5  -2   3       72.90       74.09      4.77 o 
  -4  -2   3       14.54       13.02      1.32 o 
  -3  -2   3       11.88       14.38      1.07 o 
  -2  -2   3     1055.45      977.58     37.01 o 
  -1  -2   3        4.37        4.47      0.86 o 
   0  -2   3      140.95      141.91      5.64 o 
   1  -2   3        0.12       -0.77      0.77 o 
   2  -2   3     1440.48     1569.35     36.67 o 
   3  -2   3       37.66       42.28      2.23 o 
   4  -2   3     3145.10     3893.94    107.98 o 
   5  -2   3        7.07        8.02      0.82 o 
   6  -2   3       22.61       29.21      1.54 o 
   7  -2   3       32.29       31.28      2.22 o 
   8  -2   3      140.28      145.71      5.06 o 
   9  -2   3       13.31       15.81      1.24 o 
 -10  -1   3       21.69       18.48      1.47 o 
  -9  -1   3       63.28       57.82      3.61 o 
  -8  -1   3        4.33        4.87      0.65 o 
  -7  -1   3       16.62       11.09      1.03 o 
  -6  -1   3        0.00       -0.48      0.48 o 
  -5  -1   3        7.33        7.02      0.85 o 
  -4  -1   3        0.12       -0.66      0.66 o 
  -3  -1   3        2.11        0.30      0.64 o 
  -2  -1   3        1.36        1.20      0.57 o 
  -1  -1   3        0.21       -0.27      0.41 o 
   0  -1   3       35.73       23.81      1.37 o 
   1  -1   3       47.01       41.64      1.41 o 
   2  -1   3       73.52       97.45      3.25 o 
   3  -1   3        2.15        0.58      0.43 o 
   4  -1   3      227.86      247.32      6.87 o 
   5  -1   3      403.03      394.03     12.08 o 
   6  -1   3       10.88       10.75      1.22 o 
   7  -1   3      487.46      487.51     13.44 o 
   8  -1   3        3.12        2.89      0.84 o 
   9  -1   3       39.05       41.29      1.91 o 
  10  -1   3        0.09       -0.25      0.65 o 
 -10   0   3        0.01        0.37      1.28 o 
  -9   0   3        2.00        1.45      0.51 o 
  -8   0   3      186.49      164.55      4.65 o 
  -7   0   3        0.02       -0.11      0.42 o 
  -6   0   3       41.55       34.42      1.11 o 
  -5   0   3        0.32       -0.26      0.52 o 
  -4   0   3     1520.45     1878.80     48.35 o 
  -3   0   3        0.13        0.54      0.44 o 
  -2   0   3      775.02      671.24     18.66 o 
  -1   0   3        0.00       -0.63      0.63 o 
   0   0   3     7999.05     6826.35    176.25 o 
   1   0   3       68.47       56.77      2.05 o 
   2   0   3      402.83      394.96      9.37 o 
   3   0   3      293.01      320.55      7.45 o 
   4   0   3      219.90      227.29      5.62 o 
   5   0   3       57.99       59.30      2.12 o 
   6   0   3      407.51      395.72      8.95 o 
   7   0   3       96.28       92.40      3.76 o 
   8   0   3       35.80       32.93      1.61 o 
   9   0   3        0.24       -0.64      0.64 o 
  10   0   3      264.82      265.18      8.47 o 
 -10   1   3        0.25        0.03      0.53 o 
  -9   1   3        0.11       -0.39      0.65 o 
  -8   1   3       11.23       10.47      0.84 o 
  -7   1   3      270.32      301.28      8.08 o 
  -6   1   3       42.01       39.29      1.22 o 
  -5   1   3       47.25       58.63      2.43 o 
  -4   1   3      458.50      544.65     16.11 o 
  -3   1   3       64.08       84.46      2.75 o 
  -2   1   3       14.25       25.76      2.18 o 
  -1   1   3      266.09      192.85     19.35 o 
   0   1   3       37.48       46.50      1.69 o 
   1   1   3        1.47        1.57      0.38 o 
   2   1   3        1.31        0.05      0.28 o 
   3   1   3      248.64      284.05      6.67 o 
   4   1   3        2.36        1.32      0.46 o 
   5   1   3     1881.19     2195.19     62.59 o 
   6   1   3        0.01       -0.59      0.59 o 
   7   1   3      270.45      253.01      6.02 o 
   8   1   3       85.83       83.09      2.82 o 
   9   1   3      139.24      142.96      4.49 o 
  10   1   3        9.80        9.91      0.93 o 
 -10   2   3       55.86       56.81      1.88 o 
  -9   2   3        5.24        5.49      0.63 o 
  -8   2   3        3.05        5.06      1.57 o 
  -7   2   3       18.06       17.99      1.06 o 
  -6   2   3       44.70       56.21      1.75 o 
  -5   2   3        7.74        8.59      1.06 o 
  -4   2   3      541.94      653.06     19.14 o 
  -3   2   3       10.53       12.85      0.94 o 
  -2   2   3       67.81       86.06      2.70 o 
  -1   2   3       37.37       34.66      1.45 o 
   0   2   3     1548.80     1622.48     40.63 o 
   1   2   3       59.58       61.74      1.79 o 
   2   2   3     1958.73     2099.69     43.36 o 
   3   2   3      327.01      342.57      8.93 o 
   4   2   3     3511.40     4031.76    100.68 o 
   5   2   3      354.05      364.47     11.01 o 
   6   2   3     1616.95     1729.34     39.38 o 
   7   2   3       15.11       15.86      1.06 o 
   8   2   3     1022.97     1031.28     27.69 o 
   9   2   3      267.92      258.70      7.54 o 
  10   2   3      123.71      122.24      3.81 o 
  11   2   3        4.75        7.60      1.04 o 
  -9   3   3      108.96      107.83      3.39 o 
  -8   3   3        4.80        6.06      0.70 o 
  -7   3   3       68.90       65.96      2.21 o 
  -6   3   3       30.51       30.06      1.58 o 
  -5   3   3       62.87       61.10      1.68 o 
  -4   3   3        0.06       -0.95      1.27 o 
  -3   3   3        0.47        1.08      1.18 o 
  -2   3   3       25.57       29.85      2.96 o 
  -1   3   3      886.19     1063.88     31.88 o 
   0   3   3       48.18       48.52      1.78 o 
   1   3   3     8539.76     8503.74    195.02 o 
   2   3   3      108.77      122.49      3.19 o 
   3   3   3       13.45       17.74      0.86 o 
   4   3   3       46.40       51.93      1.85 o 
   5   3   3     2595.13     2831.67     71.13 o 
   6   3   3       22.49       24.95      1.31 o 
   7   3   3      901.48      883.99     16.21 o 
   8   3   3       14.99       13.40      0.97 o 
   9   3   3       21.58       24.72      1.46 o 
  10   3   3       12.08       13.29      2.19 o 
  11   3   3        0.00       -0.85      0.85 o 
  -9   4   3       20.47       19.40      0.90 o 
  -8   4   3      136.10      136.46      4.25 o 
  -7   4   3       16.06       17.73      1.67 o 
  -6   4   3      214.44      220.19      6.69 o 
  -5   4   3        0.95        0.60      0.42 o 
  -4   4   3      264.78      253.55      9.97 o 
  -3   4   3        7.52        7.14      0.95 o 
  -2   4   3      459.79      527.87     15.18 o 
  -1   4   3        4.45        2.09      1.08 o 
   0   4   3       74.37       51.47      2.68 o 
   1   4   3      436.88      444.64     11.70 o 
   2   4   3     5740.21     6387.26    159.03 o 
   3   4   3      250.08      253.50      6.96 o 
   4   4   3     2349.12     2536.59     91.58 o 
   5   4   3      145.79      145.89      4.82 o 
   6   4   3       21.66       26.01      1.43 o 
   7   4   3      336.97      323.92      7.68 o 
   8   4   3     1280.87     1241.44     32.45 o 
   9   4   3       61.97       61.22      2.48 o 
  10   4   3       88.37       82.28      3.59 o 
  -8   5   3        6.92        6.96      0.67 o 
  -7   5   3      201.91      202.73      7.87 o 
  -6   5   3       12.27       12.99      1.02 o 
  -5   5   3      190.07      199.63      5.31 o 
  -4   5   3        3.17        2.47      0.60 o 
  -3   5   3       68.28       65.39      3.07 o 
  -2   5   3        0.01       -0.50      0.72 o 
  -1   5   3      306.62      311.98     10.52 o 
   0   5   3        0.03       -0.57      0.57 o 
   1   5   3     2142.72     2244.91     61.52 o 
   2   5   3       33.93       31.90      1.59 o 
   3   5   3      621.72      674.62     17.51 o 
   4   5   3       46.60       45.74      2.15 o 
   5   5   3        1.34        0.78      0.78 o 
   6   5   3        7.97       10.08      1.38 o 
   7   5   3      180.34      185.83      6.10 o 
   8   5   3        2.60        3.08      0.85 o 
   9   5   3       10.61       11.08      1.09 o 
  10   5   3        0.09       -0.19      0.62 o 
  -7   6   3        0.06        0.17      0.52 o 
  -6   6   3     2871.94     2430.28    124.61 o 
  -5   6   3        6.00        6.03      0.82 o 
  -4   6   3     4187.64     4365.04    121.14 o 
  -3   6   3        6.29        6.70      0.68 o 
  -2   6   3      304.60      285.95      9.53 o 
  -1   6   3       60.21       57.81      1.70 o 
   0   6   3      148.05      135.31      6.95 o 
   1   6   3       96.64       96.71      3.63 o 
   2   6   3     1040.61      993.28     31.84 o 
   3   6   3      170.80      170.04      5.75 o 
   4   6   3       41.71       39.05      1.65 o 
   5   6   3      131.77      122.91      3.06 o 
   6   6   3      228.41      235.25      5.72 o 
   7   6   3       15.55       15.55      1.19 o 
   8   6   3      407.21      430.80     13.10 o 
   9   6   3       13.09       12.36      1.13 o 
  10   6   3       55.13       56.70      2.65 o 
  -6   7   3       22.38       23.44      3.19 o 
  -5   7   3      177.53      181.50      5.53 o 
  -4   7   3        9.00        9.40      0.95 o 
  -3   7   3       26.50       25.77      2.08 o 
  -2   7   3        2.63        3.19      0.65 o 
  -1   7   3      305.04      297.22      8.02 o 
   0   7   3        3.69        3.43      0.51 o 
   1   7   3       46.85       42.37      1.77 o 
   2   7   3       33.94       30.53      1.12 o 
   3   7   3       95.87       92.77      2.40 o 
   4   7   3       33.48       30.75      2.30 o 
   5   7   3       30.23       33.11      2.01 o 
   6   7   3       13.77       13.21      3.59 o 
   7   7   3        0.81        0.25      0.83 o 
   8   7   3        1.05       -0.07      1.74 o 
   9   7   3        0.88        0.87      0.99 o 
  10   7   3        5.71        4.40      2.04 o 
  -5   8   3        1.42        2.10      0.72 o 
  -4   8   3      106.19      105.74      4.24 o 
  -3   8   3        0.63        0.25      0.57 o 
  -2   8   3      135.50      152.75      7.49 o 
  -1   8   3       50.79       51.69      2.12 o 
   0   8   3       31.99       37.32      1.60 o 
   1   8   3        0.31       -0.21      0.53 o 
   2   8   3      212.37      235.80      6.42 o 
   3   8   3        5.58        5.52      0.76 o 
   4   8   3      165.91      170.52      5.65 o 
   5   8   3        3.16        3.55      1.07 o 
   6   8   3        9.66        8.05      1.09 o 
   7   8   3        0.03       -0.33      0.74 o 
   8   8   3      101.09      100.43      7.23 o 
   9   8   3       18.47       16.69      1.39 o 
  -3   9   3      101.69      107.05      4.14 o 
  -2   9   3        0.31       -0.01      0.55 o 
  -1   9   3        2.63        2.91      0.72 o 
   0   9   3        1.41        1.06      0.61 o 
   1   9   3      149.12      165.93      4.74 o 
   2   9   3        8.40        9.35      1.49 o 
   3   9   3       39.97       41.01      3.17 o 
   4   9   3        0.00       -0.64      0.64 o 
   5   9   3        0.24       -0.97      1.38 o 
   6   9   3        3.94        3.43      0.96 o 
   7   9   3        1.84        1.57      0.87 o 
   8   9   3        1.51        0.93      0.87 o 
  -2  10   3       51.28       67.38      2.70 o 
  -1  10   3        0.01        0.32      0.53 o 
   0  10   3       37.95       41.66      1.76 o 
   1  10   3        4.57        4.76      1.02 o 
   2  10   3       79.96       74.52      2.44 o 
   3  10   3        3.43        3.32      0.74 o 
   4  10   3        1.29        1.65      0.73 o 
   5  10   3       17.77       22.95      3.39 o 
   6  10   3      106.16      111.57      4.47 o 
   7  10   3        1.03        1.18      0.99 o 
   1  11   3        0.70       -0.56      0.79 o 
   2  11   3        0.20       -0.67      0.67 o 
   3  11   3        4.88        5.54      0.79 o 
   4  11   3       11.79       10.48      1.01 o 
  -5  -9   4       18.75       18.12      2.37 o 
  -4  -9   4      169.54      202.75     10.54 o 
  -3  -9   4       59.80       64.74      2.41 o 
  -2  -9   4        3.53        4.30      1.07 o 
  -1  -9   4      407.74      438.06     13.52 o 
   0  -9   4       27.93       23.63      1.66 o 
  -7  -8   4       75.84       91.79      5.49 o 
  -6  -8   4       41.22       48.57      2.82 o 
  -5  -8   4        0.00       -0.19      1.11 o 
  -4  -8   4      145.80      162.97      5.13 o 
  -3  -8   4        4.95        5.45      1.17 o 
  -2  -8   4      253.07      267.84      7.72 o 
  -1  -8   4       83.63       95.61      3.36 o 
   0  -8   4      160.40      169.72      5.95 o 
   1  -8   4       44.14       43.44      2.39 o 
   2  -8   4       63.94       58.34      5.23 o 
  -8  -7   4      295.04      333.57     15.28 o 
  -7  -7   4        0.29       -0.73      0.73 o 
  -6  -7   4       28.90       28.73      1.68 o 
  -5  -7   4      632.46      728.47     22.56 o 
  -4  -7   4      378.62      393.24     11.14 o 
  -3  -7   4       80.74       90.33      4.93 o 
  -2  -7   4     1110.60     1089.30     28.69 o 
  -1  -7   4        0.72        0.37      0.98 o 
   0  -7   4      106.98      103.46      3.71 o 
   1  -7   4      198.25      216.03      7.38 o 
   2  -7   4       99.69       92.46      4.89 o 
  -9  -6   4        0.06       -0.01      1.15 o 
  -8  -6   4      157.97      178.17      7.01 o 
  -7  -6   4        9.20       11.46      1.60 o 
  -6  -6   4      489.19      540.10     15.97 o 
  -5  -6   4        9.65       10.33      2.79 o 
  -4  -6   4      269.77      273.53      8.01 o 
  -3  -6   4      721.06      761.58     20.37 o 
  -2  -6   4      437.87      431.85     11.96 o 
  -1  -6   4       29.33       24.53      2.23 o 
   0  -6   4      128.94      130.19      4.30 o 
   1  -6   4       20.73       21.41      1.62 o 
   2  -6   4      177.60      176.51     10.06 o 
   3  -6   4        3.28        3.71      1.97 o 
 -10  -5   4       48.25       48.52      2.56 o 
  -9  -5   4       21.72       26.33      2.89 o 
  -8  -5   4      104.68      107.32      4.64 o 
  -7  -5   4       86.47       91.41      3.37 o 
  -6  -5   4        2.57        2.56      0.91 o 
  -5  -5   4        0.61       -0.08      0.80 o 
  -4  -5   4      169.30      151.03      4.72 o 
  -3  -5   4      238.70      217.67      6.29 o 
  -2  -5   4       19.59       10.85      1.30 o 
  -1  -5   4        7.71        7.70      1.20 o 
   0  -5   4        0.70        0.30      0.71 o 
   1  -5   4        5.78        5.36      0.97 o 
   2  -5   4       29.40       28.74      3.53 o 
   3  -5   4       57.68       44.58      2.79 o 
 -10  -4   4       30.55       30.60      6.08 o 
  -9  -4   4        6.77        8.89      1.42 o 
  -8  -4   4      244.98      253.51     16.79 o 
  -7  -4   4      412.99      426.69     11.79 o 
  -6  -4   4      123.55      120.61      3.56 o 
  -5  -4   4       21.37       18.04      1.12 o 
  -4  -4   4      207.84      200.41      5.95 o 
  -3  -4   4        4.62        3.92      1.10 o 
  -2  -4   4        0.02       -0.05      0.91 o 
  -1  -4   4       46.44       46.68      3.72 o 
   0  -4   4      489.32      401.02     15.85 o 
   1  -4   4        1.61        0.43      1.69 o 
   2  -4   4       13.46       11.73      1.61 o 
   3  -4   4        1.08        0.37      1.46 o 
   4  -4   4      420.91      406.93     23.07 o 
 -10  -3   4        3.99        5.44      0.91 o 
  -9  -3   4        0.08        3.39      1.05 o 
  -8  -3   4      127.70      123.64      7.46 o 
  -7  -3   4      139.78      145.77      4.67 o 
  -6  -3   4       22.03       21.84      1.31 o 
  -5  -3   4     1319.16     1305.75     29.64 o 
  -4  -3   4      108.33      117.09      8.26 o 
  -3  -3   4        5.84        7.24      1.63 o 
  -2  -3   4      739.20      766.96     20.28 o 
  -1  -3   4       10.93       12.43      1.11 o 
   0  -3   4       27.71       23.84      2.66 o 
   1  -3   4        3.71        4.31      1.18 o 
   2  -3   4       38.36       41.82      3.34 o 
   3  -3   4       14.61       17.68      1.95 o 
   4  -3   4       22.21       21.33      1.66 o 
   5  -3   4        0.74        0.58      1.25 o 
   6  -3   4       44.89       42.32      2.65 o 
   7  -3   4        4.14        1.99      1.94 o 
   8  -3   4        0.00       -0.74      1.10 o 
 -10  -2   4       20.37       25.41      1.61 o 
  -9  -2   4        3.63        3.34      1.31 o 
  -8  -2   4       33.54       35.15      3.71 o 
  -7  -2   4        3.66        2.62      0.85 o 
  -6  -2   4       36.05       26.86      1.80 o 
  -5  -2   4        4.79        5.23      1.16 o 
  -4  -2   4     1511.89     1671.80     48.88 o 
  -3  -2   4       71.54       77.41      5.23 o 
  -2  -2   4     5528.63     5506.62    147.51 o 
  -1  -2   4        2.20        2.34      0.96 o 
   0  -2   4       73.73       71.38      2.54 o 
   1  -2   4        0.00       -0.45      0.89 o 
   2  -2   4      296.71      356.65     10.21 o 
   3  -2   4        1.70        1.06      0.85 o 
   4  -2   4       83.23       84.89      4.31 o 
   5  -2   4        2.72        1.37      0.81 o 
   6  -2   4       32.10       37.16      1.81 o 
   7  -2   4        7.65        6.11      0.95 o 
   8  -2   4       78.79       76.04      2.98 o 
   9  -2   4        3.65        3.04      1.09 o 
 -10  -1   4        8.72        7.67      2.99 o 
  -9  -1   4      146.72      130.19     15.32 o 
  -8  -1   4        8.63        8.43      1.39 o 
  -7  -1   4        4.00        4.45      0.75 o 
  -6  -1   4       25.36       23.40      1.18 o 
  -5  -1   4       52.11       49.35      2.39 o 
  -4  -1   4        2.00        2.68      1.24 o 
  -3  -1   4      141.14      138.98      3.98 o 
  -2  -1   4      166.77      149.59      4.52 o 
  -1  -1   4        1.23       -0.51      0.51 o 
   0  -1   4      137.02      140.12      4.76 o 
   1  -1   4        0.11       -0.58      0.58 o 
   2  -1   4       31.29       32.37      1.62 o 
   3  -1   4      488.97      650.71     19.52 o 
   4  -1   4      352.24      407.16     10.86 o 
   5  -1   4        0.18        0.09      0.64 o 
   6  -1   4        0.69       -0.08      0.67 o 
   7  -1   4       71.31       66.81      2.47 o 
   8  -1   4       47.35       44.66      1.84 o 
   9  -1   4       37.52       31.63      1.67 o 
  10  -1   4        0.10       -0.55      0.80 o 
 -10   0   4      293.76      255.24      8.43 o 
  -9   0   4        7.09        7.07      1.03 o 
  -8   0   4      351.39      317.95      8.41 o 
  -7   0   4        4.29        3.57      0.58 o 
  -6   0   4        4.76        6.03      0.63 o 
  -5   0   4        1.59        2.05      0.68 o 
  -4   0   4      312.04      374.67     18.65 o 
  -3   0   4        0.05       -0.88      0.88 o 
  -2   0   4      134.07      149.01      4.74 o 
  -1   0   4        2.08        1.00      0.77 o 
   0   0   4       59.65       51.10      2.63 o 
   1   0   4        5.30        4.33      0.73 o 
   2   0   4     1221.45     1310.98     34.29 o 
   3   0   4       48.51       52.72      2.01 o 
   4   0   4     2796.60     3237.93     79.95 o 
   5   0   4        4.21        5.24      1.07 o 
   6   0   4      144.05      156.08      3.86 o 
   7   0   4      213.71      201.91      5.96 o 
   8   0   4       64.94       60.32      2.27 o 
   9   0   4       32.96       31.01      1.93 o 
  10   0   4      739.62      691.76     21.37 o 
 -10   1   4        3.43        2.89      2.19 o 
  -9   1   4        9.90        8.24      1.35 o 
  -8   1   4       14.84       15.84      0.98 o 
  -7   1   4        9.63        9.59      0.81 o 
  -6   1   4       11.37       11.39      0.95 o 
  -5   1   4       57.79       61.26      4.65 o 
  -4   1   4      219.71      253.86      9.44 o 
  -3   1   4        1.05        1.84      0.78 o 
  -2   1   4       81.79      109.80      3.09 o 
  -1   1   4       22.36       19.82      0.92 o 
   0   1   4      295.86      244.22     10.63 o 
   1   1   4        2.56       -0.14      0.37 o 
   2   1   4      107.28       97.75      2.35 o 
   3   1   4     3005.11     3163.13     78.98 o 
   4   1   4       61.15       68.68      2.40 o 
   5   1   4      379.87      407.01     12.28 o 
   6   1   4       65.13       58.03      1.81 o 
   7   1   4        8.37        5.76      0.86 o 
   8   1   4        3.91        3.98      1.07 o 
   9   1   4      739.07      718.83     19.43 o 
  10   1   4       21.43       20.67      1.87 o 
 -10   2   4       16.63       17.01      0.95 o 
  -9   2   4        2.67        3.38      0.53 o 
  -8   2   4       41.49       38.06      3.62 o 
  -7   2   4        0.83        0.41      0.59 o 
  -6   2   4       51.35       56.31      3.06 o 
  -5   2   4        0.02       -0.17      0.64 o 
  -4   2   4     5300.30     6228.73    253.11 o 
  -3   2   4        5.58        3.83      0.79 o 
  -2   2   4     7768.54     8918.02    293.37 o 
  -1   2   4       51.40       51.81      1.80 o 
   0   2   4      606.42      605.98     12.75 o 
   1   2   4      367.49      373.96      8.08 o 
   2   2   4      848.81      877.53     19.57 o 
   3   2   4       45.99       46.65      1.52 o 
   4   2   4       24.68       25.60      1.21 o 
   5   2   4       84.33       91.04      3.73 o 
   6   2   4      881.14      846.64     18.20 o 
   7   2   4        4.37        4.19      0.79 o 
   8   2   4      292.76      273.55      7.81 o 
   9   2   4       31.41       31.94      1.61 o 
  10   2   4      897.62      865.96     23.37 o 
  -9   3   4       55.07       58.66      2.02 o 
  -8   3   4        2.10        2.84      0.56 o 
  -7   3   4        1.09        1.02      0.52 o 
  -6   3   4       30.07       27.21      1.39 o 
  -5   3   4        6.36        5.39      0.67 o 
  -4   3   4        6.07        3.27      0.84 o 
  -3   3   4       86.07       87.86      3.55 o 
  -2   3   4      233.96      263.27      7.30 o 
  -1   3   4      222.01      266.67      7.23 o 
   0   3   4      104.15      138.20      4.76 o 
   1   3   4      253.62      277.25      6.79 o 
   2   3   4        0.23        0.03      0.35 o 
   3   3   4        4.91        4.19      0.69 o 
   4   3   4       37.68       39.41      1.56 o 
   5   3   4     2506.90     2722.35     68.17 o 
   6   3   4       21.20       19.69      1.43 o 
   7   3   4       13.87       15.42      1.64 o 
   8   3   4        1.26        0.76      0.80 o 
   9   3   4        0.40        1.13      0.79 o 
  10   3   4        9.17        8.18      0.98 o 
  11   3   4       39.93       31.69      2.24 o 
  -9   4   4        6.57        6.83      0.79 o 
  -8   4   4       27.01       21.52      1.08 o 
  -7   4   4        0.34        0.58      0.52 o 
  -6   4   4      267.01      278.73      7.20 o 
  -5   4   4        7.18        6.48      0.59 o 
  -4   4   4       92.91       88.17      2.18 o 
  -3   4   4        3.99        2.20      0.78 o 
  -2   4   4       96.41      122.11      4.09 o 
  -1   4   4        9.49        8.87      1.82 o 
   0   4   4      811.63      855.48     24.07 o 
   1   4   4       64.14       59.46      2.25 o 
   2   4   4     3467.87     3772.86     94.28 o 
   3   4   4       32.63       32.34      1.46 o 
   4   4   4     4385.67     4905.14    134.97 o 
   5   4   4      197.18      203.75      6.48 o 
   6   4   4      882.69      935.66     19.05 o 
   7   4   4       67.91       59.67      2.26 o 
   8   4   4      130.23      123.06      4.94 o 
   9   4   4       42.64       43.68      3.49 o 
  10   4   4     1297.92     1300.58     48.88 o 
  -8   5   4       21.03       19.54      0.98 o 
  -7   5   4       29.86       31.28      1.38 o 
  -6   5   4        0.37       -0.24      0.47 o 
  -5   5   4       61.99       63.48      2.12 o 
  -4   5   4       23.18       24.25      1.00 o 
  -3   5   4      809.18      783.15     15.93 o 
  -2   5   4        0.03        0.80      0.74 o 
  -1   5   4      337.12      347.94     14.05 o 
   0   5   4        1.74        0.85      0.72 o 
   1   5   4       58.10       63.35      3.43 o 
   2   5   4       47.12       51.68      2.13 o 
   3   5   4     2229.29     2420.48     60.69 o 
   4   5   4        2.49        2.32      0.79 o 
   5   5   4        5.33        5.90      0.75 o 
   6   5   4        3.96        2.88      0.67 o 
   7   5   4       78.96       80.83      3.13 o 
   8   5   4        3.23        2.56      0.90 o 
   9   5   4        8.34        5.93      1.33 o 
  10   5   4        5.11        6.49      1.24 o 
  -7   6   4        8.62        8.24      0.84 o 
  -6   6   4       18.58       21.88      1.24 o 
  -5   6   4        6.46        7.12      0.82 o 
  -4   6   4     3703.99     3920.15    108.60 o 
  -3   6   4       43.04       40.80      1.41 o 
  -2   6   4     2519.97     2393.07     46.78 o 
  -1   6   4       24.07       22.38      0.93 o 
   0   6   4        3.72        0.33      0.78 o 
   1   6   4       13.88       15.93      1.39 o 
   2   6   4      476.95      450.48     13.22 o 
   3   6   4      200.67      186.24      5.24 o 
   4   6   4       40.03       40.78      1.48 o 
   5   6   4       71.19       63.05      1.89 o 
   6   6   4     1738.68     1639.17     38.48 o 
   7   6   4       44.33       41.83      2.35 o 
   8   6   4        7.76        7.18      1.01 o 
   9   6   4       58.51       56.07      2.30 o 
  10   6   4        1.74        1.49      1.68 o 
  -6   7   4        1.12        1.25      0.55 o 
  -5   7   4       28.91       26.77      1.36 o 
  -4   7   4       12.88       12.37      1.28 o 
  -3   7   4        1.49        3.19      0.66 o 
  -2   7   4        3.46        3.81      0.65 o 
  -1   7   4     1058.18     1069.01     22.34 o 
   0   7   4       47.11       41.25      1.27 o 
   1   7   4       98.37       84.67      2.02 o 
   2   7   4       31.82       28.92      1.07 o 
   3   7   4      231.25      218.12      5.03 o 
   4   7   4        9.82        9.24      1.18 o 
   5   7   4      151.97      149.25      5.92 o 
   6   7   4        4.54        4.05      1.16 o 
   7   7   4        0.47        0.38      0.75 o 
   8   7   4        3.48        2.93      0.90 o 
   9   7   4        0.60        0.66      1.58 o 
  10   7   4        2.13       -1.84      1.84 o 
  -5   8   4       10.70       10.33      0.80 o 
  -4   8   4        1.20        1.40      0.56 o 
  -3   8   4       63.18       63.23      2.10 o 
  -2   8   4       13.39       15.07      1.03 o 
  -1   8   4       28.10       27.84      1.37 o 
   0   8   4       29.23       27.94      1.30 o 
   1   8   4      238.07      241.64      6.40 o 
   2   8   4      139.14      144.42      4.17 o 
   3   8   4        3.71        3.05      1.00 o 
   4   8   4       24.78       26.86      3.16 o 
   5   8   4      109.06      107.78      4.64 o 
   6   8   4      380.79      365.56     11.47 o 
   7   8   4        3.21        2.30      0.91 o 
   8   8   4      148.26      159.69      6.40 o 
   9   8   4       50.62       46.34      2.32 o 
  -4   9   4        0.02       -0.22      0.56 o 
  -3   9   4       55.92       61.90      5.32 o 
  -2   9   4       14.91       18.40      1.94 o 
  -1   9   4      113.77      106.71      3.59 o 
   0   9   4       30.46       31.63      1.64 o 
   1   9   4       98.41       97.97      3.08 o 
   2   9   4        2.20        1.62      0.66 o 
   3   9   4        1.83        1.27      0.63 o 
   4   9   4       15.01       15.34      1.65 o 
   5   9   4        1.60        2.24      0.98 o 
   6   9   4        9.79       10.98      1.23 o 
   7   9   4        5.42        3.22      0.93 o 
   8   9   4        3.46        2.89      0.99 o 
  -2  10   4       13.10       18.81      1.08 o 
  -1  10   4        0.56       -0.27      0.53 o 
   0  10   4      172.56      181.86      5.58 o 
   1  10   4        6.08        5.71      0.75 o 
   2  10   4       61.71       65.43      2.21 o 
   3  10   4       27.90       29.25      1.46 o 
   4  10   4        5.37        5.42      0.92 o 
   5  10   4       11.46       10.28      1.20 o 
   6  10   4       11.84       14.02      1.28 o 
   7  10   4        1.24        0.22      0.85 o 
   1  11   4        2.37        0.38      0.63 o 
   2  11   4        3.79        2.49      0.68 o 
   3  11   4        3.15        3.06      0.75 o 
   4  11   4        7.62        7.10      1.45 o 
   5  11   4        0.08       -0.55      1.68 o 
  -4  -9   5        6.64        4.47      1.77 o 
  -3  -9   5        8.23       10.50      3.39 o 
  -2  -9   5       19.19       19.10      1.45 o 
  -1  -9   5      136.77      135.41     16.96 o 
  -6  -8   5        0.28       -0.16      1.19 o 
  -5  -8   5      211.64      229.50      9.19 o 
  -4  -8   5       69.01       86.54      3.10 o 
  -3  -8   5        6.06        5.42      1.16 o 
  -2  -8   5        0.00       -0.36      0.93 o 
  -1  -8   5        2.02       -0.10      1.52 o 
   0  -8   5       88.54       94.80      4.15 o 
   1  -8   5       50.20       57.92      5.19 o 
   2  -8   5       33.97       35.11      3.94 o 
  -8  -7   5       18.10       20.12      2.76 o 
  -7  -7   5       12.37       13.69      1.55 o 
  -6  -7   5      238.36      279.43     11.03 o 
  -5  -7   5       58.21       69.37      3.82 o 
  -4  -7   5        6.90        6.07      1.24 o 
  -3  -7   5      137.82      146.98      4.86 o 
  -2  -7   5      177.86      180.43      7.76 o 
  -1  -7   5      322.61      352.78      9.99 o 
   0  -7   5      337.61      375.97     10.55 o 
   1  -7   5      109.86      120.95      5.22 o 
   2  -7   5       58.41       61.75      4.20 o 
  -8  -6   5      134.89      147.49      5.78 o 
  -7  -6   5        4.62        5.23      0.92 o 
  -6  -6   5      174.34      188.02      8.14 o 
  -5  -6   5       76.02       77.48      4.31 o 
  -4  -6   5      129.89      144.28      4.84 o 
  -3  -6   5       90.97       91.62      3.46 o 
  -2  -6   5     2320.62     2451.09     63.19 o 
  -1  -6   5      106.26      103.99      3.77 o 
   0  -6   5     3019.90     3089.03     79.59 o 
   1  -6   5        2.79        0.60      1.10 o 
   2  -6   5       31.24       38.32      2.65 o 
   3  -6   5        4.27        4.80      3.29 o 
  -9  -5   5       91.63      101.11      4.10 o 
  -8  -5   5       21.01       24.51      1.40 o 
  -7  -5   5      950.16     1076.48     30.79 o 
  -6  -5   5        6.49        6.24      1.35 o 
  -5  -5   5       11.42       10.47      2.05 o 
  -4  -5   5        5.40        4.35      1.29 o 
  -3  -5   5      171.64      150.46      6.79 o 
  -2  -5   5      311.48      286.53     11.27 o 
  -1  -5   5      312.24      281.58      6.85 o 
   0  -5   5       29.45       22.45      1.51 o 
   1  -5   5        3.96        2.60      0.98 o 
   2  -5   5      122.24      117.54      4.82 o 
   3  -5   5       14.28        8.22      1.86 o 
   4  -5   5        0.00        1.25      2.70 o 
 -10  -4   5       65.23       63.83      3.29 o 
  -9  -4   5        3.85        2.10      0.79 o 
  -8  -4   5      589.89      641.97     17.00 o 
  -7  -4   5       52.08       57.02      2.33 o 
  -6  -4   5      466.51      483.93     13.19 o 
  -5  -4   5      199.27      189.05      7.98 o 
  -4  -4   5      139.63      137.16      5.01 o 
  -3  -4   5      185.88      170.56      4.54 o 
  -2  -4   5       10.54        7.25      1.00 o 
  -1  -4   5       12.79       10.65      1.26 o 
   0  -4   5      258.25      215.41      6.00 o 
   1  -4   5        2.50        2.01      0.96 o 
   2  -4   5        4.23        2.81      1.24 o 
   3  -4   5       17.78       17.96      3.08 o 
   4  -4   5       56.97       39.26      2.73 o 
   5  -4   5       11.94        6.82      2.29 o 
 -10  -3   5       84.50       85.21      3.91 o 
  -9  -3   5        8.00        7.62      1.04 o 
  -8  -3   5      187.95      191.62      6.41 o 
  -7  -3   5      602.05      680.09     18.13 o 
  -6  -3   5       10.59       12.09      1.03 o 
  -5  -3   5      260.42      242.62      7.40 o 
  -4  -3   5        9.20        6.03      1.26 o 
  -3  -3   5        1.60        0.76      1.04 o 
  -2  -3   5        0.05        0.04      1.32 o 
  -1  -3   5      296.74      302.91     11.07 o 
   0  -3   5        0.60       -1.19      1.23 o 
   1  -3   5        3.03        0.59      1.31 o 
   2  -3   5       40.13       37.37      3.75 o 
   3  -3   5        1.17       -0.21      1.30 o 
   4  -3   5       52.23       45.77      2.48 o 
   5  -3   5        6.38        2.90      1.36 o 
   6  -3   5       13.74       14.64      1.56 o 
   7  -3   5        0.17        0.25      1.25 o 
   8  -3   5        3.27        3.10      1.22 o 
 -10  -2   5        0.46       -0.10      2.40 o 
  -9  -2   5      141.32      151.81     20.05 o 
  -8  -2   5       34.58       37.09      2.99 o 
  -7  -2   5       20.38       18.84      2.15 o 
  -6  -2   5        0.02        0.17      0.62 o 
  -5  -2   5        9.62        9.00      0.89 o 
  -4  -2   5       23.99       27.21      4.11 o 
  -3  -2   5       32.31       31.13      1.84 o 
  -2  -2   5     4096.61     4489.58    102.80 o 
  -1  -2   5        5.46        3.79      1.40 o 
   0  -2   5     1998.59     2049.68     73.67 o 
   1  -2   5       14.35       13.51      2.08 o 
   2  -2   5      102.30      107.08      4.53 o 
   3  -2   5       11.69       17.39      2.03 o 
   4  -2   5       58.45       57.65      2.22 o 
   5  -2   5        6.91        4.22      1.04 o 
   6  -2   5       25.53       22.31      1.80 o 
   7  -2   5        0.01       -0.98      0.98 o 
   8  -2   5       76.89       84.51      3.98 o 
   9  -2   5        0.45       -0.98      0.98 o 
 -10  -1   5       74.15       82.76      3.85 o 
  -9  -1   5       83.87       85.67      4.20 o 
  -8  -1   5        5.85        4.00      0.98 o 
  -7  -1   5       59.49       52.52      2.30 o 
  -6  -1   5       41.24       37.95      2.83 o 
  -5  -1   5      154.09      151.69      5.81 o 
  -4  -1   5       34.71       26.49      4.43 o 
  -3  -1   5        0.21        1.51      0.93 o 
  -2  -1   5      942.37     1035.96     26.79 o 
  -1  -1   5       12.66       10.43      0.93 o 
   0  -1   5       20.23       30.00      3.47 o 
   1  -1   5      231.48      246.81     10.07 o 
   2  -1   5       16.40       15.79      1.35 o 
   3  -1   5        0.00       -0.79      0.79 o 
   4  -1   5        2.17        1.48      0.84 o 
   5  -1   5       13.63       12.90      1.20 o 
   6  -1   5        6.55        5.17      0.99 o 
   7  -1   5      182.80      207.93      6.13 o 
   8  -1   5        0.15        0.68      0.80 o 
   9  -1   5        6.59        5.73      0.99 o 
 -10   0   5       76.36       78.71      3.67 o 
  -9   0   5        0.44       -0.40      1.86 o 
  -8   0   5      155.60      136.76      4.20 o 
  -7   0   5        1.62        0.45      0.85 o 
  -6   0   5        6.72        6.19      1.59 o 
  -5   0   5        3.55        3.39      1.20 o 
  -4   0   5       93.71       92.04      3.47 o 
  -3   0   5        6.19        5.16      0.87 o 
  -2   0   5       49.81       44.13      2.40 o 
  -1   0   5        4.38        5.25      0.62 o 
   0   0   5     1353.55     1204.61     31.60 o 
   1   0   5        2.42        1.10      0.76 o 
   2   0   5      324.05      380.05     10.50 o 
   3   0   5       19.29       25.87      1.62 o 
   4   0   5      561.66      600.29     15.69 o 
   5   0   5       42.35       40.22      1.56 o 
   6   0   5      703.64      775.84     15.49 o 
   7   0   5       11.84       13.35      1.46 o 
   8   0   5       28.54       28.53      1.59 o 
   9   0   5       14.58       14.61      1.13 o 
  10   0   5       13.85       11.96      1.04 o 
 -10   1   5       48.06       40.80      1.70 o 
  -9   1   5       22.64       23.83      2.09 o 
  -8   1   5       72.33       69.90      2.42 o 
  -7   1   5       28.95       20.68      1.36 o 
  -6   1   5        3.62        3.29      1.13 o 
  -5   1   5        1.72        1.72      0.68 o 
  -4   1   5        1.59        2.57      1.47 o 
  -3   1   5        3.76        2.74      0.74 o 
  -2   1   5        2.10       -0.49      0.49 o 
  -1   1   5        1.65        0.73      0.46 o 
   0   1   5        4.61        4.19      0.84 o 
   1   1   5        0.04       -0.64      0.64 o 
   2   1   5       19.06       17.39      1.09 o 
   3   1   5      393.77      442.19     11.53 o 
   4   1   5      126.38      145.48      4.81 o 
   5   1   5        3.46        2.64      0.97 o 
   6   1   5       46.83       43.92      1.59 o 
   7   1   5      188.81      183.55      5.49 o 
   8   1   5        4.68        3.89      0.94 o 
   9   1   5       93.21       80.63      2.74 o 
  10   1   5        5.56        5.54      0.83 o 
  -9   2   5        3.87        5.27      0.60 o 
  -8   2   5        7.29        7.25      1.63 o 
  -7   2   5        0.00        0.28      0.78 o 
  -6   2   5      149.43      143.27      3.24 o 
  -5   2   5        0.00       -0.23      0.39 o 
  -4   2   5      264.71      333.44     10.90 o 
  -3   2   5        0.84        0.45      0.75 o 
  -2   2   5     1501.68     1613.47     43.84 o 
  -1   2   5        3.60        3.78      0.52 o 
   0   2   5     1055.45     1112.05     28.28 o 
   1   2   5        1.58       -0.23      0.39 o 
   2   2   5      637.92      629.26     13.35 o 
   3   2   5      244.82      244.62      5.88 o 
   4   2   5       34.04       31.12      1.52 o 
   5   2   5      257.21      263.13      8.54 o 
   6   2   5      692.24      665.54     14.51 o 
   7   2   5       89.03       83.24      4.27 o 
   8   2   5     1559.00     1607.69     42.82 o 
   9   2   5      120.02      118.36      3.72 o 
  10   2   5       19.05       17.37      1.16 o 
  -9   3   5        0.23       -0.37      0.41 o 
  -8   3   5        0.12        0.26      0.44 o 
  -7   3   5        2.88        1.89      0.51 o 
  -6   3   5       14.51       13.92      0.95 o 
  -5   3   5       12.40       13.86      0.73 o 
  -4   3   5       65.30       67.80      5.05 o 
  -3   3   5        2.93        2.79      0.74 o 
  -2   3   5      477.82      543.30     14.34 o 
  -1   3   5       14.16       21.19      1.65 o 
   0   3   5        0.91        2.30      0.49 o 
   1   3   5     2968.46     3083.02     70.63 o 
   2   3   5       75.64       81.00      2.58 o 
   3   3   5        8.52        8.88      0.81 o 
   4   3   5       50.54       52.30      1.94 o 
   5   3   5       45.12       47.75      2.26 o 
   6   3   5        1.71        1.21      0.61 o 
   7   3   5      490.11      495.97     12.43 o 
   8   3   5        1.14        1.27      0.83 o 
   9   3   5       32.78       42.75      1.86 o 
  10   3   5       53.72       53.05      2.01 o 
  -9   4   5        1.56        2.37      0.81 o 
  -8   4   5       52.65       56.01      1.99 o 
  -7   4   5        0.13        0.13      0.42 o 
  -6   4   5       83.44       88.93      2.67 o 
  -5   4   5        0.11       -0.07      0.90 o 
  -4   4   5       51.95       71.84      1.87 o 
  -3   4   5       41.43       41.55      2.19 o 
  -2   4   5      582.93      674.44     25.09 o 
  -1   4   5       12.85       12.77      0.96 o 
   0   4   5      156.81      156.54      5.13 o 
   1   4   5      384.74      408.82     11.88 o 
   2   4   5        7.67        7.44      0.81 o 
   3   4   5      225.09      238.52      7.35 o 
   4   4   5     2354.87     2527.67     69.77 o 
   5   4   5      138.46      131.84      4.56 o 
   6   4   5      626.31      666.29     17.16 o 
   7   4   5      325.92      315.97     12.53 o 
   8   4   5     2064.48     2044.14     76.67 o 
   9   4   5       21.47       18.97      1.69 o 
  10   4   5     1303.43     1306.00     49.07 o 
  -8   5   5        0.87        0.80      0.43 o 
  -7   5   5       27.02       29.19      1.34 o 
  -6   5   5        2.51        2.45      0.53 o 
  -5   5   5       13.03       12.56      0.86 o 
  -4   5   5       61.63       64.02      1.76 o 
  -3   5   5      187.95      181.34      3.76 o 
  -2   5   5       11.63       12.88      0.99 o 
  -1   5   5       22.18       19.67      1.53 o 
   0   5   5       19.85       20.63      2.01 o 
   1   5   5     1841.09     2031.71     55.78 o 
   2   5   5        0.67       -0.52      0.61 o 
   3   5   5     2860.53     2975.16     81.87 o 
   4   5   5       32.09       33.88      1.96 o 
   5   5   5        3.30        4.00      0.72 o 
   6   5   5       15.84       14.59      1.38 o 
   7   5   5      120.25      119.31      4.61 o 
   8   5   5       15.09       13.81      1.88 o 
   9   5   5        1.45       -0.33      1.03 o 
  10   5   5        3.67        2.04      1.02 o 
  -7   6   5        0.74        0.08      0.42 o 
  -6   6   5      196.63      203.62      5.46 o 
  -5   6   5       17.29       18.63      1.06 o 
  -4   6   5      144.27      142.79      4.76 o 
  -3   6   5        0.06       -0.21      0.47 o 
  -2   6   5      143.35      141.26      3.38 o 
  -1   6   5      109.56      101.53      2.39 o 
   0   6   5        0.10       -0.22      0.42 o 
   1   6   5        0.04        0.34      0.74 o 
   2   6   5     1517.82     1559.28     43.61 o 
   3   6   5      348.41      334.01      7.54 o 
   4   6   5     1008.65     1017.50     21.87 o 
   5   6   5       64.33       57.84      1.75 o 
   6   6   5      857.85      846.60     22.01 o 
   7   6   5      178.34      167.53      4.93 o 
   8   6   5       87.06       81.57      3.10 o 
   9   6   5      203.85      219.22      9.17 o 
  10   6   5      566.64      536.32     26.33 o 
  -6   7   5        0.68       -0.15      0.46 o 
  -5   7   5       15.97       20.57      1.21 o 
  -4   7   5        3.11        2.88      0.68 o 
  -3   7   5      523.02      544.08     13.68 o 
  -2   7   5        7.87        8.45      0.79 o 
  -1   7   5      106.68      104.56      4.10 o 
   0   7   5       22.15       22.18      1.01 o 
   1   7   5      132.23      121.38      2.62 o 
   2   7   5        0.32        0.23      0.45 o 
   3   7   5      910.57      871.60     18.37 o 
   4   7   5        0.26        0.08      0.68 o 
   5   7   5       39.90       38.07      1.92 o 
   6   7   5        8.76        8.63      0.99 o 
   7   7   5        1.65        0.65      0.84 o 
   8   7   5        3.76        2.19      0.76 o 
   9   7   5       82.88       80.15      3.96 o 
  10   7   5        2.29        3.42      2.17 o 
  -5   8   5        5.53        5.44      1.24 o 
  -4   8   5     1643.48     1723.85     48.04 o 
  -3   8   5        5.39        5.40      0.80 o 
  -2   8   5     1982.10     1999.77     48.81 o 
  -1   8   5        0.95        1.36      0.58 o 
   0   8   5      191.62      200.95      5.50 o 
   1   8   5       95.90       99.17      2.81 o 
   2   8   5     1279.97     1326.19     29.67 o 
   3   8   5       79.37       77.84      3.24 o 
   4   8   5     1202.20     1174.69     34.30 o 
   5   8   5       65.70       66.52      2.76 o 
   6   8   5        5.95        5.86      1.46 o 
   7   8   5       95.94       91.55      3.00 o 
   8   8   5      177.92      177.63      5.01 o 
   9   8   5        2.30       -1.45      1.97 o 
  -4   9   5        8.17        8.38      2.20 o 
  -3   9   5      538.21      552.57     20.35 o 
  -2   9   5        0.48        0.33      0.53 o 
  -1   9   5       11.39       11.16      0.91 o 
   0   9   5       16.05       16.76      1.57 o 
   1   9   5      120.22      123.01      3.35 o 
   2   9   5       27.70       30.65      1.51 o 
   3   9   5        1.53        0.57      0.64 o 
   4   9   5        0.02       -0.71      0.71 o 
   5   9   5        0.30        1.15      0.91 o 
   6   9   5        0.14        0.32      0.81 o 
   7   9   5        4.51        5.70      1.00 o 
   8   9   5        7.37        8.69      1.51 o 
  -2  10   5        0.40        0.35      0.54 o 
  -1  10   5       28.36       31.57      1.46 o 
   0  10   5       98.24      110.34      3.65 o 
   1  10   5       14.71       14.92      2.06 o 
   2  10   5        7.04        6.83      1.04 o 
   3  10   5        0.21       -0.39      0.64 o 
   4  10   5        1.76        2.02      0.88 o 
   5  10   5       14.92       11.10      1.28 o 
   6  10   5       45.30       45.04      3.25 o 
   7  10   5        0.08        0.23      0.71 o 
   1  11   5        3.06        2.03      0.64 o 
   2  11   5        0.26        0.58      0.71 o 
   3  11   5        8.58        9.30      1.11 o 
   4  11   5        0.80        0.67      0.77 o 
   5  11   5        3.49        1.38      0.74 o 
  -5  -8   6        2.66        1.29      1.20 o 
  -4  -8   6       13.76       15.91      2.28 o 
  -3  -8   6       11.22        9.33      1.18 o 
  -2  -8   6       38.66       35.36      2.87 o 
  -1  -8   6      138.63      160.60      4.87 o 
   0  -8   6        1.15       -1.39      1.39 o 
   1  -8   6       42.55       47.66      6.80 o 
  -7  -7   6       15.79       17.69      1.54 o 
  -6  -7   6       10.75        7.93      2.04 o 
  -5  -7   6       71.91       80.11      4.09 o 
  -4  -7   6       31.70       33.60      1.98 o 
  -3  -7   6       78.98       79.06      3.06 o 
  -2  -7   6       43.56       47.71      2.54 o 
  -1  -7   6       24.53       29.23      1.91 o 
   0  -7   6       47.82       48.08      2.39 o 
   1  -7   6      117.71      120.41      7.56 o 
   2  -7   6       17.80       18.31      2.40 o 
  -8  -6   6        0.92        2.40      1.22 o 
  -7  -6   6       37.37       43.10      4.14 o 
  -6  -6   6       76.23       78.69      4.01 o 
  -5  -6   6      101.88      108.64      5.27 o 
  -4  -6   6        3.50        0.96      1.14 o 
  -3  -6   6        4.89        5.32      1.26 o 
  -2  -6   6       24.51       23.38      1.85 o 
  -1  -6   6        8.04        7.75      2.08 o 
   0  -6   6      432.80      440.29     12.30 o 
   1  -6   6       32.96       33.07      2.57 o 
   2  -6   6      138.48      141.16     12.33 o 
   3  -6   6        8.71       12.73      2.27 o 
  -8  -5   6       21.62       25.07      1.49 o 
  -7  -5   6        2.75        4.67      1.36 o 
  -6  -5   6      173.56      178.91      7.79 o 
  -5  -5   6        7.91        5.94      1.82 o 
  -4  -5   6       81.22       83.72      3.77 o 
  -3  -5   6      691.00      714.77     19.30 o 
  -2  -5   6      476.32      471.17     13.09 o 
  -1  -5   6        1.39        1.04      1.09 o 
   0  -5   6     3151.32     3291.12     84.53 o 
   1  -5   6       52.21       51.60      3.02 o 
   2  -5   6      162.79      144.92      5.83 o 
   3  -5   6       74.71       67.86      3.70 o 
   4  -5   6      157.28      179.98      8.12 o 
  -9  -4   6        1.07        0.65      1.08 o 
  -8  -4   6       77.26       89.89      3.32 o 
  -7  -4   6      112.67      120.97      4.32 o 
  -6  -4   6       58.73       64.74      2.60 o 
  -5  -4   6        4.79        1.52      1.78 o 
  -4  -4   6       31.58       29.13      2.27 o 
  -3  -4   6        0.10       -0.96      0.96 o 
  -2  -4   6      117.12       91.92      2.82 o 
  -1  -4   6      215.58      201.77      6.74 o 
   0  -4   6      778.64      702.30     15.07 o 
   1  -4   6       33.88       29.86      1.83 o 
   2  -4   6      260.67      258.01      8.31 o 
   3  -4   6       22.61       20.09      1.97 o 
   4  -4   6      185.37      208.73      7.67 o 
   5  -4   6       54.35       55.16      3.69 o 
  -9  -3   6      210.36      231.67      9.37 o 
  -8  -3   6      412.69      445.50     13.65 o 
  -7  -3   6      101.02      106.56      5.52 o 
  -6  -3   6      342.85      328.79     13.11 o 
  -5  -3   6      142.85      122.59      8.31 o 
  -4  -3   6      161.62      140.26      5.89 o 
  -3  -3   6        0.32       -1.01      1.01 o 
  -2  -3   6       60.57       52.65      3.52 o 
  -1  -3   6       34.43       32.41      3.97 o 
   0  -3   6       16.55        9.35      1.86 o 
   1  -3   6        1.56        0.89      0.96 o 
   2  -3   6        2.13        4.62      1.06 o 
   3  -3   6       99.82       89.57      3.21 o 
   4  -3   6        8.47       10.27      1.86 o 
   5  -3   6      472.08      465.93     19.43 o 
   6  -3   6       82.34       69.74      3.05 o 
   7  -3   6       34.66       29.08      2.79 o 
   8  -3   6       41.11       37.60      3.88 o 
 -10  -2   6      119.68      114.34      8.84 o 
  -9  -2   6       45.49       49.97      2.70 o 
  -8  -2   6      700.36      740.78     22.14 o 
  -7  -2   6        5.06        4.14      1.92 o 
  -6  -2   6      545.36      562.41     17.11 o 
  -5  -2   6      422.69      387.15      8.58 o 
  -4  -2   6        2.22        0.07      0.83 o 
  -3  -2   6        7.78        6.87      3.77 o 
  -2  -2   6      151.36      149.10      6.23 o 
  -1  -2   6        0.00        0.21      1.52 o 
   0  -2   6        0.09        1.11      1.28 o 
   1  -2   6       19.09       20.22      3.21 o 
   2  -2   6      365.66      311.01     12.08 o 
   3  -2   6        6.92        7.92      1.25 o 
   4  -2   6        2.28        2.97      0.88 o 
   5  -2   6        3.27        2.02      1.35 o 
   6  -2   6      328.41      297.01      9.95 o 
   7  -2   6        7.53        4.51      1.20 o 
   8  -2   6       33.73       27.80      4.34 o 
 -10  -1   6        0.27        0.83      0.52 o 
  -9  -1   6      413.76      412.94     16.07 o 
  -8  -1   6        0.03        0.65      0.64 o 
  -7  -1   6        0.12        0.90      0.82 o 
  -6  -1   6        1.63        0.36      0.77 o 
  -5  -1   6       51.67       45.46      2.49 o 
  -4  -1   6       10.66       10.34      1.26 o 
  -3  -1   6      302.38      278.45      9.25 o 
  -2  -1   6      141.87      144.37     10.22 o 
  -1  -1   6       11.64        9.91      2.69 o 
   0  -1   6     1105.34     1164.82     35.18 o 
   1  -1   6        1.07        0.23      1.05 o 
   2  -1   6       66.86       65.36      4.09 o 
   3  -1   6       26.07       25.58      1.84 o 
   4  -1   6       24.22       25.25      1.20 o 
   5  -1   6        4.78        1.38      0.88 o 
   6  -1   6       10.22        6.85      1.33 o 
   7  -1   6        0.34       -0.49      1.03 o 
   8  -1   6       16.40       16.12      1.58 o 
   9  -1   6        9.32        9.27      1.36 o 
 -10   0   6      134.82      143.28      5.95 o 
  -9   0   6       10.72       10.67      1.03 o 
  -8   0   6       59.17       67.15      2.32 o 
  -7   0   6        9.87        9.89      0.98 o 
  -6   0   6        9.63        7.62      0.83 o 
  -5   0   6        0.07        0.00      0.73 o 
  -4   0   6      440.10      439.88     15.43 o 
  -3   0   6        1.77        0.93      0.93 o 
  -2   0   6     2373.46     2518.13     73.93 o 
  -1   0   6        7.59        6.55      1.16 o 
   0   0   6     6174.49     6263.15    161.93 o 
   1   0   6       54.20       63.14      2.68 o 
   2   0   6       44.76       41.70      1.94 o 
   3   0   6        0.09       -0.92      0.92 o 
   4   0   6      347.00      409.44     11.12 o 
   5   0   6        0.31       -0.54      0.85 o 
   6   0   6        1.51        1.15      0.73 o 
   7   0   6       13.34       14.02      1.28 o 
   8   0   6       35.31       37.62      1.75 o 
   9   0   6        1.92        2.71      0.81 o 
 -10   1   6       22.42       25.05      1.51 o 
  -9   1   6       19.42       14.20      1.36 o 
  -8   1   6       31.24       26.48      1.11 o 
  -7   1   6       68.47       62.45      2.02 o 
  -6   1   6       11.86       10.65      1.00 o 
  -5   1   6        0.67        1.04      0.77 o 
  -4   1   6        5.99        9.43      1.56 o 
  -3   1   6        6.34        5.33      2.02 o 
  -2   1   6        3.01        2.51      0.79 o 
  -1   1   6      182.10      203.88      7.72 o 
   0   1   6      126.91      115.89      3.87 o 
   1   1   6        1.25       -0.30      0.73 o 
   2   1   6       80.13       78.92      2.77 o 
   3   1   6       13.63       16.57      1.36 o 
   4   1   6        0.20       -0.20      0.71 o 
   5   1   6      190.52      220.46      4.91 o 
   6   1   6       81.13       74.48      2.25 o 
   7   1   6        8.53        6.78      1.39 o 
   8   1   6       11.96       10.72      1.15 o 
   9   1   6        5.35        4.38      0.88 o 
  10   1   6        8.81        6.52      0.83 o 
  -9   2   6        4.71        4.79      1.55 o 
  -8   2   6      860.78      787.21     21.20 o 
  -7   2   6        2.53        1.82      0.49 o 
  -6   2   6      491.76      450.55     10.71 o 
  -5   2   6        0.64       -0.02      0.40 o 
  -4   2   6       16.20       15.31      1.32 o 
  -3   2   6        2.51        2.05      0.72 o 
  -2   2   6      310.02      364.28     10.19 o 
  -1   2   6        0.25       -0.64      0.64 o 
   0   2   6      319.32      353.16     10.94 o 
   1   2   6       34.08       35.82      1.46 o 
   2   2   6       33.00       33.74      1.46 o 
   3   2   6        0.09       -0.44      0.55 o 
   4   2   6      958.67     1069.51     27.11 o 
   5   2   6       89.42       89.07      3.30 o 
   6   2   6      322.37      344.57      7.29 o 
   7   2   6        0.78       -0.09      0.95 o 
   8   2   6        9.14       10.03      1.14 o 
   9   2   6      193.86      190.33      5.59 o 
  10   2   6       33.26       31.53      1.43 o 
  -9   3   6        0.16       -0.35      0.35 o 
  -8   3   6        8.90        7.36      1.22 o 
  -7   3   6       28.49       20.77      1.49 o 
  -6   3   6       24.80       25.76      1.31 o 
  -5   3   6        5.75        3.95      0.98 o 
  -4   3   6       15.76       20.11      0.86 o 
  -3   3   6        9.70       14.00      2.38 o 
  -2   3   6      205.64      241.71     10.74 o 
  -1   3   6      409.07      526.14     13.79 o 
   0   3   6       92.93      109.91      3.48 o 
   1   3   6      264.58      299.09      7.66 o 
   2   3   6       78.66       70.43      1.94 o 
   3   3   6        0.00       -0.33      0.65 o 
   4   3   6        0.38       -0.09      0.63 o 
   5   3   6      671.89      667.38     15.85 o 
   6   3   6       43.53       42.62      1.58 o 
   7   3   6       32.28       30.12      1.70 o 
   8   3   6       49.42       45.48      1.97 o 
   9   3   6        0.02       -0.62      0.72 o 
  10   3   6        0.35       -0.38      0.73 o 
  -8   4   6       48.31       42.40      1.61 o 
  -7   4   6        0.20        0.31      0.44 o 
  -6   4   6       20.39       20.05      1.04 o 
  -5   4   6        5.32        6.56      0.75 o 
  -4   4   6       37.04       40.76      1.25 o 
  -3   4   6        0.33        0.43      0.37 o 
  -2   4   6     3475.07     3710.10    129.89 o 
  -1   4   6        4.09        2.40      0.62 o 
   0   4   6     2801.68     3106.40     85.68 o 
   1   4   6      138.54      139.44      5.11 o 
   2   4   6      106.06      101.70      3.51 o 
   3   4   6      166.34      158.34      5.24 o 
   4   4   6     2017.17     1992.06     66.18 o 
   5   4   6       78.54       74.54      2.40 o 
   6   4   6      143.05      144.68      3.88 o 
   7   4   6      113.39      105.69      3.37 o 
   8   4   6      547.15      552.32     17.20 o 
   9   4   6       47.83       48.94      4.08 o 
  10   4   6      294.57      282.72     11.35 o 
  -8   5   6       11.44       10.17      0.80 o 
  -7   5   6       16.77       16.63      0.87 o 
  -6   5   6        3.45        3.37      0.56 o 
  -5   5   6       26.00       28.25      1.28 o 
  -4   5   6       22.73       21.67      1.10 o 
  -3   5   6       56.15       51.09      1.68 o 
  -2   5   6       17.27       15.61      0.88 o 
  -1   5   6      278.09      270.63      8.57 o 
   0   5   6      171.25      176.28      5.88 o 
   1   5   6      507.70      588.08     16.98 o 
   2   5   6      108.28      111.26      3.91 o 
   3   5   6       76.21       84.16      4.62 o 
   4   5   6        4.83        4.21      0.75 o 
   5   5   6        7.63        8.16      0.94 o 
   6   5   6       15.43       14.60      1.37 o 
   7   5   6       55.15       51.33      2.56 o 
   8   5   6        0.23       -0.25      1.23 o 
   9   5   6        9.74       11.00      1.64 o 
  10   5   6        7.46        9.59      1.29 o 
  -7   6   6        2.25        1.24      1.84 o 
  -6   6   6       38.76       32.96      1.27 o 
  -5   6   6        0.50        0.60      0.49 o 
  -4   6   6      284.01      289.56      7.53 o 
  -3   6   6        0.00       -0.36      0.45 o 
  -2   6   6       49.68       49.04      1.61 o 
  -1   6   6       56.27       54.51      1.55 o 
   0   6   6      392.81      394.62      8.75 o 
   1   6   6       36.01       34.35      1.24 o 
   2   6   6      924.08      911.26     18.82 o 
   3   6   6       66.22       59.67      1.72 o 
   4   6   6      621.80      640.17     13.94 o 
   5   6   6       73.17       64.44      2.98 o 
   6   6   6      121.58      124.44      6.72 o 
   7   6   6      119.78      106.28      4.21 o 
   8   6   6      239.46      251.73      8.55 o 
   9   6   6       41.54       40.82      5.03 o 
  10   6   6        1.06        1.48      1.35 o 
  -6   7   6       47.77       47.63      1.73 o 
  -5   7   6        7.59        8.92      2.01 o 
  -4   7   6        0.04       -0.42      0.53 o 
  -3   7   6       54.72       57.36      1.96 o 
  -2   7   6       71.88       70.42      2.29 o 
  -1   7   6     1825.16     1879.22     45.97 o 
   0   7   6       21.50       21.75      1.56 o 
   1   7   6      197.36      181.01      4.77 o 
   2   7   6        5.34        4.52      0.63 o 
   3   7   6       41.45       37.98      1.37 o 
   4   7   6       32.79       32.60      1.52 o 
   5   7   6       78.03       77.67      3.00 o 
   6   7   6        3.22        2.63      0.81 o 
   7   7   6        2.10        1.38      0.76 o 
   8   7   6       15.56       18.33      1.53 o 
   9   7   6       24.61       24.98      2.03 o 
  -5   8   6        3.05        3.08      0.53 o 
  -4   8   6        0.33        0.68      0.59 o 
  -3   8   6        0.92        0.61      0.53 o 
  -2   8   6     1547.36     1611.86     39.55 o 
  -1   8   6       83.13       86.11      2.70 o 
   0   8   6     1572.96     1605.49     39.43 o 
   1   8   6       20.11       19.00      1.58 o 
   2   8   6      861.42      883.53     19.97 o 
   3   8   6      108.23      112.92      3.47 o 
   4   8   6       85.67       80.46      3.15 o 
   5   8   6      229.00      221.72      7.12 o 
   6   8   6      103.66       97.69      3.92 o 
   7   8   6       15.75       14.44      1.23 o 
   8   8   6      578.35      529.61     16.76 o 
   9   8   6       32.69       30.55      2.03 o 
  -4   9   6        3.44        3.54      1.58 o 
  -3   9   6        2.41        1.87      0.72 o 
  -2   9   6        0.73        0.32      0.53 o 
  -1   9   6        3.95        3.81      0.76 o 
   0   9   6        0.78       -0.38      0.58 o 
   1   9   6      505.21      526.58     12.31 o 
   2   9   6       15.32       15.98      1.04 o 
   3   9   6       10.55       11.61      1.06 o 
   4   9   6       18.82       19.97      1.30 o 
   5   9   6        5.43        3.96      0.93 o 
   6   9   6        5.66        4.02      0.90 o 
   7   9   6       92.68       90.07      4.08 o 
   8   9   6        4.47        4.80      1.31 o 
  -2  10   6       20.34       21.08      1.40 o 
  -1  10   6       53.30       50.99      1.97 o 
   0  10   6      415.08      464.35     13.35 o 
   1  10   6       45.02       52.54      2.11 o 
   2  10   6        4.54        3.65      0.73 o 
   3  10   6      260.22      266.18      8.28 o 
   4  10   6      107.06      110.30      6.31 o 
   5  10   6        8.81        6.30      1.87 o 
   6  10   6        5.99        3.51      0.95 o 
   7  10   6       63.98       55.94      3.94 o 
   1  11   6       34.90       26.07      2.30 o 
   2  11   6        0.09       -0.76      0.76 o 
   3  11   6        1.42        0.98      0.71 o 
   4  11   6        0.20       -0.66      0.95 o 
   5  11   6        0.88        0.33      0.99 o 
  -4  -8   7        0.90       -0.30      1.07 o 
  -3  -8   7        0.43       -0.91      0.91 o 
  -2  -8   7        7.97       10.57      1.23 o 
  -1  -8   7        1.51        1.22      1.46 o 
   0  -8   7       31.70       44.44      4.01 o 
  -6  -7   7       70.20       79.17      5.03 o 
  -5  -7   7       80.05       93.53      4.29 o 
  -4  -7   7        4.61        2.79      1.15 o 
  -3  -7   7        2.05        1.25      1.10 o 
  -2  -7   7      181.07      207.08      6.15 o 
  -1  -7   7       16.91       17.13      1.51 o 
   0  -7   7       11.24       13.66      2.00 o 
   1  -7   7       47.08       53.05      2.79 o 
   2  -7   7       24.90       25.94      2.49 o 
  -7  -6   7        4.46        4.76      1.21 o 
  -6  -6   7       48.00       51.86      3.39 o 
  -5  -6   7        3.51        1.88      1.46 o 
  -4  -6   7       22.53       16.57      1.90 o 
  -3  -6   7      276.51      288.79     10.90 o 
  -2  -6   7        4.99        2.34      1.49 o 
  -1  -6   7       13.73       11.28      1.49 o 
   0  -6   7      191.34      213.13     11.13 o 
   1  -6   7        0.50       -0.88      1.49 o 
   2  -6   7       63.97       70.22      3.43 o 
   3  -6   7       16.08       18.10      3.42 o 
  -8  -5   7        0.01        0.14      1.01 o 
  -7  -5   7       36.38       42.98      2.61 o 
  -6  -5   7       45.87       47.72      5.45 o 
  -5  -5   7        0.65        2.21      1.73 o 
  -4  -5   7       54.56       56.32      4.62 o 
  -3  -5   7       15.55       15.25      1.59 o 
  -2  -5   7        8.65       11.65      1.54 o 
  -1  -5   7       25.30       24.61      2.02 o 
   0  -5   7      122.36      120.21      4.23 o 
   1  -5   7       74.55       69.27      5.37 o 
   2  -5   7      567.52      611.09     23.02 o 
   3  -5   7       15.45       17.49      2.63 o 
   4  -5   7       40.98       53.28      4.24 o 
  -9  -4   7       10.55       14.20      4.34 o 
  -8  -4   7       67.25       81.03      6.84 o 
  -7  -4   7      111.74      121.31      4.90 o 
  -6  -4   7       30.40       26.64      2.24 o 
  -5  -4   7       15.15       11.58      1.86 o 
  -4  -4   7        2.32        1.73      1.65 o 
  -3  -4   7       31.91       26.25      1.79 o 
  -2  -4   7      130.64      130.68      3.72 o 
  -1  -4   7        9.17        7.46      1.17 o 
   0  -4   7     4369.94     4102.50     78.55 o 
   1  -4   7       71.70       70.38      3.16 o 
   2  -4   7     3959.35     3878.37    104.67 o 
   3  -4   7      135.84      146.05      5.13 o 
   4  -4   7       14.85       16.30      2.03 o 
   5  -4   7       83.40       85.16      4.64 o 
  -9  -3   7       34.90       37.59      2.06 o 
  -8  -3   7      121.83      135.47      4.62 o 
  -7  -3   7      277.90      290.75      9.22 o 
  -6  -3   7       62.42       62.75      3.40 o 
  -5  -3   7      863.56      890.21     28.54 o 
  -4  -3   7       61.07       54.32      3.62 o 
  -3  -3   7        0.01       -0.98      1.30 o 
  -2  -3   7      192.31      172.09      4.09 o 
  -1  -3   7       12.95        8.83      1.09 o 
   0  -3   7      579.20      551.69     11.91 o 
   1  -3   7        0.53        1.07      1.02 o 
   2  -3   7       62.37       53.82      2.32 o 
   3  -3   7       39.47       38.59      2.85 o 
   4  -3   7       95.36      100.99      4.48 o 
   5  -3   7       88.64       83.60      6.41 o 
   6  -3   7       24.98       30.21      6.57 o 
   7  -3   7      214.62      180.07      7.91 o 
  -9  -2   7      101.50      114.60      5.03 o 
  -8  -2   7      299.65      331.48     10.36 o 
  -7  -2   7        5.14        7.34      0.99 o 
  -6  -2   7     2413.70     2424.21     92.94 o 
  -5  -2   7       12.88        9.39      1.55 o 
  -4  -2   7      159.64      126.09      4.34 o 
  -3  -2   7       61.00       57.19      3.60 o 
  -2  -2   7      336.25      324.81     15.42 o 
  -1  -2   7        0.40        0.01      1.44 o 
   0  -2   7        2.09        0.23      1.39 o 
   1  -2   7        8.55        5.09      1.73 o 
   2  -2   7      161.82      136.68      3.86 o 
   3  -2   7       38.61       39.20      2.08 o 
   4  -2   7        3.42        0.99      0.97 o 
   5  -2   7       53.20       54.22      2.51 o 
   6  -2   7       20.24       13.80      1.62 o 
   7  -2   7       29.80       27.03      2.57 o 
   8  -2   7      114.02      102.20      3.71 o 
  -9  -1   7      197.30      208.94      8.58 o 
  -8  -1   7      351.68      366.62     12.96 o 
  -7  -1   7        2.16        2.52      1.14 o 
  -6  -1   7      771.25      720.50     21.63 o 
  -5  -1   7      420.23      405.79     21.22 o 
  -4  -1   7        0.23        0.31      1.02 o 
  -3  -1   7       33.49       30.58      3.44 o 
  -2  -1   7        8.61        7.02      1.58 o 
  -1  -1   7        1.07        0.59      1.30 o 
   0  -1   7        5.67        4.88      1.59 o 
   1  -1   7      657.32      664.82     21.36 o 
   2  -1   7        0.18       -0.02      1.33 o 
   3  -1   7      242.00      221.65      6.10 o 
   4  -1   7        0.00       -0.23      0.77 o 
   5  -1   7        8.03        8.08      1.31 o 
   6  -1   7       50.96       44.23      2.84 o 
   7  -1   7       21.46       20.22      2.33 o 
   8  -1   7        2.49        1.67      1.44 o 
   9  -1   7        0.63       -0.43      1.08 o 
  -9   0   7      155.75      147.77      6.54 o 
  -8   0   7        0.12       -0.03      0.69 o 
  -7   0   7      118.76      127.30      6.61 o 
  -6   0   7      186.76      197.71      5.67 o 
  -5   0   7       15.22       13.72      0.84 o 
  -4   0   7      297.60      260.33     13.15 o 
  -3   0   7        0.00       -1.06      1.78 o 
  -2   0   7        6.67        9.50      1.46 o 
  -1   0   7       23.45       24.77      2.04 o 
   0   0   7     3259.89     3506.03    102.58 o 
   1   0   7        0.52       -0.30      0.83 o 
   2   0   7     1474.51     1659.14     51.82 o 
   3   0   7       91.72       99.15      3.99 o 
   4   0   7      331.97      351.14      7.06 o 
   5   0   7        5.29        4.49      0.91 o 
   6   0   7       41.29       36.45      2.76 o 
   7   0   7       15.46       14.29      1.57 o 
   8   0   7       29.96       26.49      1.82 o 
   9   0   7        0.06       -0.66      1.24 o 
  -9   1   7       61.13       55.24      7.50 o 
  -8   1   7       26.07       26.57      1.37 o 
  -7   1   7       33.23       32.09      1.83 o 
  -6   1   7        0.13        0.40      0.66 o 
  -5   1   7        1.44        0.75      1.03 o 
  -4   1   7       60.06       56.28      3.26 o 
  -3   1   7        0.54        0.73      0.95 o 
  -2   1   7       19.36       15.35      1.32 o 
  -1   1   7       13.53       15.34      1.47 o 
   0   1   7      757.92      826.09     25.35 o 
   1   1   7       33.38       32.63      1.86 o 
   2   1   7       42.86       47.71      2.49 o 
   3   1   7      341.71      354.77      9.73 o 
   4   1   7        7.24        5.38      1.69 o 
   5   1   7        6.55        6.59      0.79 o 
   6   1   7        0.00        0.19      0.93 o 
   7   1   7       24.80       25.35      1.58 o 
   8   1   7        3.60        4.63      1.03 o 
   9   1   7       24.54       19.81      1.27 o 
  10   1   7        0.64       -0.07      1.12 o 
  -9   2   7        0.04       -0.53      0.98 o 
  -8   2   7       34.74       32.21      1.19 o 
  -7   2   7        0.25       -0.16      0.44 o 
  -6   2   7       81.22       61.91      3.04 o 
  -5   2   7        0.12       -0.62      0.62 o 
  -4   2   7       12.48        7.34      0.95 o 
  -3   2   7        4.84        4.74      1.58 o 
  -2   2   7      117.02      129.39      9.24 o 
  -1   2   7       62.99       66.89      2.35 o 
   0   2   7      105.32      103.78      4.62 o 
   1   2   7       62.26       65.71      2.50 o 
   2   2   7      150.48      134.94      4.80 o 
   3   2   7        2.08        2.52      0.84 o 
   4   2   7      294.86      322.85      8.97 o 
   5   2   7       20.94       24.56      1.07 o 
   6   2   7      172.79      174.12      4.04 o 
   7   2   7        2.71        1.41      0.94 o 
   8   2   7      132.26      136.55      4.27 o 
   9   2   7        4.68        4.20      0.88 o 
  10   2   7       53.36       44.13      2.89 o 
  -9   3   7       79.06       75.83      5.03 o 
  -8   3   7      113.56      109.38      3.02 o 
  -7   3   7       17.12       17.03      0.93 o 
  -6   3   7      119.06      111.75      3.19 o 
  -5   3   7        0.02       -0.46      0.46 o 
  -4   3   7        5.67        5.41      0.60 o 
  -3   3   7       24.55       25.74      2.60 o 
  -2   3   7        2.97        3.59      0.83 o 
  -1   3   7        0.60        0.03      0.48 o 
   0   3   7        4.59        4.36      0.92 o 
   1   3   7       41.06       49.49      2.28 o 
   2   3   7        0.00       -0.11      0.63 o 
   3   3   7        0.11       -0.74      0.74 o 
   4   3   7        0.25        0.92      1.18 o 
   5   3   7      235.93      251.00      5.44 o 
   6   3   7       73.66       68.54      2.01 o 
   7   3   7       17.60       16.66      1.18 o 
   8   3   7        2.52        2.85      0.94 o 
   9   3   7        9.68       13.08      1.81 o 
  10   3   7        2.23        3.28      0.80 o 
  -8   4   7      211.97      189.66      5.65 o 
  -7   4   7        2.90        3.20      0.54 o 
  -6   4   7       34.09       28.44      1.23 o 
  -5   4   7        0.95        0.27      0.49 o 
  -4   4   7       70.93       68.03      2.72 o 
  -3   4   7        0.23       -0.04      0.37 o 
  -2   4   7       96.53      101.50      7.93 o 
  -1   4   7        0.12       -0.44      0.81 o 
   0   4   7      623.56      664.49     19.18 o 
   1   4   7       19.73       21.35      1.42 o 
   2   4   7      886.08      967.08     32.45 o 
   3   4   7       12.79       11.05      1.55 o 
   4   4   7      296.40      302.57      9.55 o 
   5   4   7      181.45      174.24      4.20 o 
   6   4   7        1.76        1.68      0.80 o 
   7   4   7       91.86       91.60      3.05 o 
   8   4   7      445.00      423.06     13.16 o 
   9   4   7      115.75      114.57      4.16 o 
  10   4   7      952.79      883.54     33.42 o 
  -8   5   7        2.26        1.79      0.49 o 
  -7   5   7        6.13        7.25      0.91 o 
  -6   5   7        0.73        0.51      0.47 o 
  -5   5   7        0.00       -0.14      0.50 o 
  -4   5   7       20.28       18.86      1.06 o 
  -3   5   7      189.47      210.55      4.97 o 
  -2   5   7       29.17       29.11      0.99 o 
  -1   5   7       11.67        9.81      0.76 o 
   0   5   7      143.03      141.79      5.01 o 
   1   5   7        9.40       14.90      1.31 o 
   2   5   7        6.50        5.82      1.01 o 
   3   5   7      723.75      742.19     20.62 o 
   4   5   7       40.11       41.23      2.21 o 
   5   5   7        4.17        2.77      1.04 o 
   6   5   7       20.10       21.45      2.06 o 
   7   5   7        4.00        3.84      1.06 o 
   8   5   7        6.10        5.94      1.59 o 
   9   5   7        2.91        4.36      1.27 o 
  10   5   7        0.44       -0.24      0.90 o 
  -7   6   7        0.03       -0.28      0.38 o 
  -6   6   7       42.71       47.84      1.60 o 
  -5   6   7        1.23        1.67      0.55 o 
  -4   6   7       30.18       31.85      1.77 o 
  -3   6   7       15.57       16.07      1.58 o 
  -2   6   7       36.99       42.97      1.47 o 
  -1   6   7      101.07       91.53      2.52 o 
   0   6   7      186.60      192.05      4.04 o 
   1   6   7        4.76        4.31      0.57 o 
   2   6   7      558.84      542.25     12.24 o 
   3   6   7      448.64      458.42     10.42 o 
   4   6   7      216.20      208.87      6.48 o 
   5   6   7      197.10      170.32      5.81 o 
   6   6   7     1374.73     1309.25     40.68 o 
   7   6   7       51.97       51.33      2.60 o 
   8   6   7      173.40      164.43      5.87 o 
   9   6   7      260.89      261.39     19.39 o 
  10   6   7      967.60      957.41     35.95 o 
  -6   7   7        1.96        1.40      0.46 o 
  -5   7   7        3.22        2.77      0.60 o 
  -4   7   7        0.86        0.86      0.57 o 
  -3   7   7      120.68      125.07      3.59 o 
  -2   7   7       30.31       32.71      1.54 o 
  -1   7   7      483.97      485.04     12.25 o 
   0   7   7       11.52       11.19      0.80 o 
   1   7   7       23.03       22.53      0.99 o 
   2   7   7       23.45       20.74      1.09 o 
   3   7   7      475.73      462.75      9.72 o 
   4   7   7        6.85        2.80      0.91 o 
   5   7   7      114.49      114.22      5.32 o 
   6   7   7        2.55        2.66      1.25 o 
   7   7   7        1.16        1.79      0.85 o 
   8   7   7        0.01        0.36      0.85 o 
   9   7   7       56.28       55.14      3.08 o 
  -5   8   7        6.87        6.29      0.60 o 
  -4   8   7       17.75       16.75      1.92 o 
  -3   8   7       93.51       97.33      2.91 o 
  -2   8   7       73.53       80.83      2.54 o 
  -1   8   7        0.30       -0.32      0.63 o 
   0   8   7       53.95       54.23      3.26 o 
   1   8   7      271.11      277.02      9.24 o 
   2   8   7      235.34      227.25      6.32 o 
   3   8   7       45.83       43.38      1.82 o 
   4   8   7     1866.06     1795.05     52.01 o 
   5   8   7      197.32      186.88      6.12 o 
   6   8   7      233.47      223.08      7.06 o 
   7   8   7       28.16       25.60      2.02 o 
   8   8   7      273.30      247.56     11.24 o 
   9   8   7      114.34       96.51      5.59 o 
  -4   9   7       15.21       14.54      1.51 o 
  -3   9   7      180.73      195.85      5.90 o 
  -2   9   7        0.00       -0.10      0.49 o 
  -1   9   7      325.37      325.47      8.45 o 
   0   9   7        0.41        0.24      0.59 o 
   1   9   7       65.05       63.15      2.18 o 
   2   9   7       17.18       19.17      1.09 o 
   3   9   7        2.41        2.87      0.77 o 
   4   9   7        3.01        1.28      0.90 o 
   5   9   7        1.44       -0.72      0.77 o 
   6   9   7       34.06       33.91      1.74 o 
   7   9   7       49.98       46.50      5.03 o 
   8   9   7        2.11        1.91      1.12 o 
  -2  10   7      275.42      280.78      9.70 o 
  -1  10   7        3.45        5.16      0.69 o 
   0  10   7      321.15      350.20      9.00 o 
   1  10   7        9.55       11.68      1.83 o 
   2  10   7       95.09      101.05      3.24 o 
   3  10   7       54.71       60.21      2.13 o 
   4  10   7     1124.96     1178.79     34.19 o 
   5  10   7       16.63       16.21      1.40 o 
   6  10   7      505.00      491.43     17.48 o 
   7  10   7       18.06       15.38      1.84 o 
   1  11   7       14.43       12.64      1.07 o 
   2  11   7        2.14        0.70      0.79 o 
   3  11   7        0.01       -0.58      0.67 o 
   4  11   7       12.92       11.98      1.77 o 
  -5  -7   8       16.23       15.12      1.84 o 
  -4  -7   8       12.50       12.42      3.68 o 
  -3  -7   8       25.73       25.06      2.38 o 
  -2  -7   8        3.11        2.67      1.10 o 
  -1  -7   8       11.95        6.76      1.52 o 
   0  -7   8        3.40        3.30      1.35 o 
   1  -7   8        0.29        0.16      1.21 o 
  -7  -6   8       10.53        8.55      1.38 o 
  -6  -6   8        8.06        4.87      2.10 o 
  -5  -6   8       18.41       13.84      1.70 o 
  -4  -6   8       52.63       47.49      2.61 o 
  -3  -6   8        8.68        7.65      1.52 o 
  -2  -6   8       16.18       18.41      1.63 o 
  -1  -6   8       18.91       17.19      1.64 o 
   0  -6   8      173.07      181.57      6.79 o 
   1  -6   8        9.18        6.01      1.67 o 
   2  -6   8       13.55       16.04      2.62 o 
   3  -6   8        1.32        2.89      1.77 o 
  -7  -5   8       81.80       83.86      9.04 o 
  -6  -5   8      218.67      213.34      8.57 o 
  -5  -5   8        4.19        2.21      1.37 o 
  -4  -5   8      197.41      176.05     10.92 o 
  -3  -5   8       60.57       54.45      2.74 o 
  -2  -5   8       95.41       95.28      3.60 o 
  -1  -5   8       16.36       15.04      1.65 o 
   0  -5   8        2.75        3.25      1.60 o 
   1  -5   8        0.04        1.05      1.58 o 
   2  -5   8      131.97      152.32     10.52 o 
   3  -5   8       50.81       67.97      4.03 o 
   4  -5   8       20.79       20.42      2.56 o 
  -8  -4   8        6.56        8.17      1.31 o 
  -7  -4   8       86.48       86.78      4.46 o 
  -6  -4   8        0.22       -0.92      1.08 o 
  -5  -4   8       63.87       63.20      5.66 o 
  -4  -4   8        1.01        0.93      1.29 o 
  -3  -4   8       31.75       27.00      2.11 o 
  -2  -4   8       15.27       12.69      1.44 o 
  -1  -4   8        0.19       -0.08      1.11 o 
   0  -4   8        8.84        4.34      1.51 o 
   1  -4   8       31.22       27.65      2.51 o 
   2  -4   8      433.22      444.23     13.11 o 
   3  -4   8       13.19       14.90      1.83 o 
   4  -4   8      203.17      249.81     11.95 o 
   5  -4   8        0.06       -1.29      1.80 o 
  -9  -3   8        5.35        9.60      4.21 o 
  -8  -3   8      126.44      149.78      6.67 o 
  -7  -3   8      131.28      128.25      6.17 o 
  -6  -3   8        9.05        8.26      2.30 o 
  -5  -3   8        0.09        0.28      1.21 o 
  -4  -3   8       27.53       25.60      2.20 o 
  -3  -3   8        1.53        1.20      1.41 o 
  -2  -3   8       81.61       70.51      2.49 o 
  -1  -3   8        2.03        1.18      0.99 o 
   0  -3   8      467.58      420.19      9.41 o 
   1  -3   8      235.59      223.98      5.86 o 
   2  -3   8     3145.43     3188.76     86.03 o 
   3  -3   8      165.73      172.04      5.88 o 
   4  -3   8      110.73      124.94      5.18 o 
   5  -3   8      614.37      713.61     23.59 o 
   6  -3   8      123.94      132.92      6.22 o 
   7  -3   8       61.22       52.85      3.02 o 
  -9  -2   8       73.72       87.30      8.41 o 
  -8  -2   8        1.75        0.92      2.40 o 
  -7  -2   8        6.11        4.11      1.40 o 
  -6  -2   8        0.58       -0.19      4.21 o 
  -5  -2   8      105.20       98.30      5.32 o 
  -4  -2   8       15.58       18.00      1.72 o 
  -3  -2   8        2.26       -0.92      1.09 o 
  -2  -2   8      611.11      578.10     12.26 o 
  -1  -2   8        3.65        2.20      1.00 o 
   0  -2   8      139.98      112.88      3.30 o 
   1  -2   8       97.70       88.44      2.85 o 
   2  -2   8      938.46      908.52     19.92 o 
   3  -2   8        9.52        9.42      1.46 o 
   4  -2   8       15.80       16.97      1.61 o 
   5  -2   8      154.44      158.94      5.17 o 
   6  -2   8      127.92      164.58      5.88 o 
   7  -2   8       44.11       41.19      2.09 o 
   8  -2   8      148.04      152.19      9.86 o 
  -9  -1   8      539.00      615.55     22.87 o 
  -8  -1   8       24.66       28.52      3.89 o 
  -7  -1   8      172.33      194.74      9.66 o 
  -6  -1   8     1491.47     1466.47     56.12 o 
  -5  -1   8       68.84       61.64      5.59 o 
  -4  -1   8      747.58      675.25     20.33 o 
  -3  -1   8        5.90        4.91      1.21 o 
  -2  -1   8      423.48      376.69     14.55 o 
  -1  -1   8        2.45        1.64      1.41 o 
   0  -1   8       69.50       72.93      3.86 o 
   1  -1   8      272.62      255.32      8.00 o 
   2  -1   8        2.45        1.07      1.01 o 
   3  -1   8       21.83       18.32      1.30 o 
   4  -1   8       19.83       15.09      1.20 o 
   5  -1   8      158.10      157.78      5.18 o 
   6  -1   8        2.44        3.24      1.22 o 
   7  -1   8      556.01      515.92     25.62 o 
   8  -1   8       38.75       32.05      1.79 o 
  -9   0   8       43.08       45.73      2.36 o 
  -8   0   8      232.54      244.85      8.50 o 
  -7   0   8        8.78        8.80      1.50 o 
  -6   0   8     3244.44     3262.79     94.43 o 
  -5   0   8        7.14        5.14      1.59 o 
  -4   0   8      934.74      822.53     27.94 o 
  -3   0   8        4.59        4.32      1.22 o 
  -2   0   8        0.01        0.28      1.26 o 
  -1   0   8        7.48        5.47      1.42 o 
   0   0   8       10.28        7.37      1.51 o 
   1   0   8        2.34        1.39      1.18 o 
   2   0   8       23.29       29.14      2.52 o 
   3   0   8      101.68       92.82      2.55 o 
   4   0   8        9.95        7.22      1.02 o 
   5   0   8        3.95        3.45      1.23 o 
   6   0   8      139.78      126.11      4.26 o 
   7   0   8        2.80        2.92      1.22 o 
   8   0   8      219.61      212.60      7.22 o 
   9   0   8        3.47        2.42      0.90 o 
  -9   1   8       43.41       41.16      2.96 o 
  -8   1   8       30.40       33.51      1.58 o 
  -7   1   8      242.22      256.75      8.24 o 
  -6   1   8        0.42       -0.10      0.84 o 
  -5   1   8       14.66       12.12      1.08 o 
  -4   1   8       33.21       35.00      4.11 o 
  -3   1   8       15.17       14.19      1.60 o 
  -2   1   8        5.39        8.16      2.20 o 
  -1   1   8      656.78      672.88     20.38 o 
   0   1   8       91.97       86.58      3.85 o 
   1   1   8        0.77        0.44      0.93 o 
   2   1   8      224.40      214.68     11.59 o 
   3   1   8        9.08        6.53      1.14 o 
   4   1   8      113.05      109.08      3.56 o 
   5   1   8      132.60      145.52      4.27 o 
   6   1   8       27.62       27.05      1.81 o 
   7   1   8        5.14        6.85      1.12 o 
   8   1   8        7.74        7.03      1.81 o 
   9   1   8        0.01        0.34      0.87 o 
  -9   2   8        7.93       12.81      2.17 o 
  -8   2   8        1.14        1.23      1.10 o 
  -7   2   8       14.59       14.05      0.97 o 
  -6   2   8      156.10      159.91      8.30 o 
  -5   2   8        1.93        2.21      0.69 o 
  -4   2   8        0.04        0.06      0.64 o 
  -3   2   8        3.90        2.77      1.33 o 
  -2   2   8      383.29      366.98     17.73 o 
  -1   2   8       12.90       10.47      2.56 o 
   0   2   8     1479.05     1650.90     48.19 o 
   1   2   8       23.06       23.83      1.41 o 
   2   2   8     1600.23     1667.87     41.70 o 
   3   2   8       35.81       37.98      2.05 o 
   4   2   8       43.03       45.78      1.59 o 
   5   2   8        0.36       -0.31      0.66 o 
   6   2   8      138.47      146.28      4.29 o 
   7   2   8        5.54        5.73      0.97 o 
   8   2   8        4.45        3.83      1.39 o 
   9   2   8       28.32       30.71      1.49 o 
  -8   3   8        1.12        0.53      0.42 o 
  -7   3   8        0.11        0.13      0.46 o 
  -6   3   8       38.12       32.37      1.32 o 
  -5   3   8       37.65       33.49      1.39 o 
  -4   3   8        7.37        8.68      0.74 o 
  -3   3   8        5.23        6.51      0.79 o 
  -2   3   8        6.21        5.79      1.08 o 
  -1   3   8       17.79       18.96      2.75 o 
   0   3   8        1.70        1.23      0.84 o 
   1   3   8      219.32      227.13      8.44 o 
   2   3   8       38.28       36.97      2.46 o 
   3   3   8        0.10       -0.03      0.88 o 
   4   3   8       35.90       33.20      1.57 o 
   5   3   8       23.17       25.02      1.14 o 
   6   3   8        0.36       -0.23      0.76 o 
   7   3   8        5.83        8.42      0.99 o 
   8   3   8        9.81        8.96      1.13 o 
   9   3   8        2.96        2.57      0.86 o 
  10   3   8        5.77        4.93      1.97 o 
  -8   4   8      164.36      130.85      8.71 o 
  -7   4   8        1.33        1.24      0.45 o 
  -6   4   8     1089.96     1025.19     25.16 o 
  -5   4   8        0.01       -0.46      0.46 o 
  -4   4   8      432.92      399.79     10.15 o 
  -3   4   8        2.12        1.03      0.47 o 
  -2   4   8       33.19       32.65      1.21 o 
  -1   4   8        2.42        1.51      0.93 o 
   0   4   8      356.17      381.54     13.74 o 
   1   4   8        0.08       -0.23      0.69 o 
   2   4   8      278.00      270.27     12.42 o 
   3   4   8       23.31       23.17      1.99 o 
   4   4   8       12.65       14.85      2.10 o 
   5   4   8       14.09       12.76      1.73 o 
   6   4   8      486.64      501.63     13.62 o 
   7   4   8       65.14       63.90      2.36 o 
   8   4   8       21.10       22.87      1.64 o 
   9   4   8        0.00        0.31      0.87 o 
  10   4   8        2.13        0.54      1.03 o 
  -7   5   8        4.61        3.16      1.11 o 
  -6   5   8       21.02       18.78      1.29 o 
  -5   5   8        4.03        7.35      0.80 o 
  -4   5   8       11.26       11.38      0.86 o 
  -3   5   8        1.94        3.35      0.54 o 
  -2   5   8        5.44        3.96      0.72 o 
  -1   5   8        6.00        6.60      0.77 o 
   0   5   8      100.99       99.63      2.73 o 
   1   5   8      201.89      219.40      6.07 o 
   2   5   8       58.34       55.03      2.06 o 
   3   5   8      150.26      160.63      4.06 o 
   4   5   8        0.80        1.58      0.71 o 
   5   5   8        2.45        1.67      0.82 o 
   6   5   8        8.14        8.51      1.09 o 
   7   5   8        5.38        3.71      1.10 o 
   8   5   8       18.21       16.98      2.47 o 
   9   5   8       72.66       81.37      4.07 o 
  10   5   8       18.67       20.47      1.68 o 
  -7   6   8        2.71        1.71      0.50 o 
  -6   6   8       82.13       80.55      2.90 o 
  -5   6   8        0.99        0.30      1.35 o 
  -4   6   8       32.01       29.10      2.25 o 
  -3   6   8       22.60       23.39      2.07 o 
  -2   6   8       37.49       36.28      1.66 o 
  -1   6   8        1.04        0.78      0.52 o 
   0   6   8      797.29      826.21     16.99 o 
   1   6   8       11.19       10.66      0.91 o 
   2   6   8      341.60      348.26      8.98 o 
   3   6   8       71.15       63.25      2.30 o 
   4   6   8        0.04       -0.18      0.80 o 
   5   6   8       17.49       15.39      1.84 o 
   6   6   8     1033.82      991.02     31.05 o 
   7   6   8       71.94       71.27      3.23 o 
   8   6   8      126.68      108.01      4.22 o 
   9   6   8       94.53       94.27      4.44 o 
  -6   7   8       10.92       10.47      0.89 o 
  -5   7   8       11.80       13.33      0.92 o 
  -4   7   8        0.84        0.03      0.51 o 
  -3   7   8       43.88       46.12      1.67 o 
  -2   7   8        1.89        1.06      0.55 o 
  -1   7   8       54.45       59.33      2.54 o 
   0   7   8       29.72       31.20      2.03 o 
   1   7   8      126.32      117.42      4.45 o 
   2   7   8       50.96       48.47      3.33 o 
   3   7   8       70.30       66.97      3.69 o 
   4   7   8       10.61        9.60      2.89 o 
   5   7   8       22.46       22.86      2.06 o 
   6   7   8       19.35       18.39      1.85 o 
   7   7   8        7.29        5.00      1.28 o 
   8   7   8        4.78        3.84      1.37 o 
   9   7   8      247.22      216.62     20.15 o 
  -5   8   8        0.01       -0.36      0.36 o 
  -4   8   8        5.89        9.80      1.32 o 
  -3   8   8        0.39        0.08      0.50 o 
  -2   8   8      120.77      121.71      3.53 o 
  -1   8   8       15.24       15.87      1.06 o 
   0   8   8       20.92       19.19      1.45 o 
   1   8   8       50.29       53.22      2.14 o 
   2   8   8     1490.26     1496.41     37.68 o 
   3   8   8       13.76       13.27      1.08 o 
   4   8   8      482.83      462.76     14.03 o 
   5   8   8       72.60       71.38      4.96 o 
   6   8   8      206.79      195.70      8.20 o 
   7   8   8       76.55       67.93      3.41 o 
   8   8   8       57.38       54.10      2.74 o 
  -3   9   8       52.15       57.69      2.08 o 
  -2   9   8        0.10        0.01      0.52 o 
  -1   9   8       18.91       19.43      1.15 o 
   0   9   8       85.62       92.17      3.36 o 
   1   9   8      653.77      672.10     19.96 o 
   2   9   8       48.80       47.49      3.53 o 
   3   9   8        9.49       14.95      1.10 o 
   4   9   8        0.05       -0.01      0.86 o 
   5   9   8        0.13        1.69      0.88 o 
   6   9   8        0.65        0.39      0.92 o 
   7   9   8       74.01       68.16      4.21 o 
  -2  10   8       75.69       76.89      3.32 o 
  -1  10   8       48.86       52.66      1.77 o 
   0  10   8      370.69      401.26     10.19 o 
   1  10   8       38.55       41.31      2.45 o 
   2  10   8      858.30      902.41     25.94 o 
   3  10   8       32.32       35.93      1.58 o 
   4  10   8     1144.56     1198.24     34.76 o 
   5  10   8      107.83      110.36      3.73 o 
   6  10   8        1.61        9.43      4.11 o 
   1  11   8        4.75        4.47      1.18 o 
   2  11   8        7.37        6.51      1.18 o 
  -3  -7   9        0.03        1.45      1.84 o 
  -2  -7   9       67.68       61.99      5.13 o 
  -1  -7   9        1.87       -1.17      1.17 o 
  -6  -6   9        4.58        6.05      1.25 o 
  -5  -6   9        0.11       -0.91      0.91 o 
  -4  -6   9       22.38       26.50      4.46 o 
  -3  -6   9        2.34       -1.19      1.19 o 
  -2  -6   9        1.07        2.08      1.13 o 
  -1  -6   9        1.40        0.68      1.36 o 
   0  -6   9        0.08        1.14      1.40 o 
   1  -6   9        0.07        0.45      1.32 o 
   2  -6   9       76.71      115.96      5.36 o 
  -7  -5   9        7.39        6.84      1.25 o 
  -6  -5   9        1.59       -0.72      1.01 o 
  -5  -5   9        3.72        3.13      2.24 o 
  -4  -5   9      162.56      150.74      4.93 o 
  -3  -5   9       53.65       53.21      2.57 o 
  -2  -5   9        8.75        6.97      1.38 o 
  -1  -5   9        0.12        1.62      1.28 o 
   0  -5   9      480.68      511.05     16.78 o 
   1  -5   9        0.52        1.46      2.03 o 
   2  -5   9        4.67        3.37      1.56 o 
   3  -5   9       34.68       36.68      2.95 o 
   4  -5   9       47.91       54.76      3.39 o 
  -7  -4   9       42.59       39.93      8.28 o 
  -6  -4   9       98.18       95.72      5.25 o 
  -5  -4   9        1.04        1.33      1.15 o 
  -4  -4   9      408.90      351.22     10.27 o 
  -3  -4   9        0.95       -0.17      1.27 o 
  -2  -4   9       57.08       37.97      2.17 o 
  -1  -4   9       17.94       14.40      1.63 o 
   0  -4   9        1.10       -0.95      1.35 o 
   1  -4   9        1.76        1.58      1.48 o 
   2  -4   9      142.45      167.97      6.46 o 
   3  -4   9        0.30       -0.13      1.53 o 
   4  -4   9       14.95       16.43      1.99 o 
   5  -4   9      179.28      233.64     13.54 o 
  -8  -3   9        2.54        2.27      1.31 o 
  -7  -3   9        2.02        0.32      1.08 o 
  -6  -3   9        2.19        3.57      1.38 o 
  -5  -3   9       34.07       32.94      5.16 o 
  -4  -3   9      105.33       78.79      3.48 o 
  -3  -3   9        0.33       -1.25      1.25 o 
  -2  -3   9        0.80        0.23      1.20 o 
  -1  -3   9        0.06        0.17      1.20 o 
   0  -3   9        1.55        4.17      1.54 o 
   1  -3   9       85.11       77.54      6.00 o 
   2  -3   9      107.41       96.99      3.99 o 
   3  -3   9       33.76       44.29      2.72 o 
   4  -3   9      279.01      333.02     11.67 o 
   5  -3   9      249.84      304.95     12.57 o 
   6  -3   9        0.90        0.13      3.25 o 
  -8  -2   9       30.08       32.80      2.43 o 
  -7  -2   9       12.43        9.81      2.73 o 
  -6  -2   9       31.29       39.02      3.52 o 
  -5  -2   9       70.53       73.09      4.26 o 
  -4  -2   9       22.27       20.07      2.10 o 
  -3  -2   9        1.10       -0.83      1.24 o 
  -2  -2   9       40.87       30.92      1.93 o 
  -1  -2   9        0.26       -0.50      0.99 o 
   0  -2   9       70.65       67.96      2.57 o 
   1  -2   9      176.48      165.54      4.83 o 
   2  -2   9     2921.47     2986.14     80.59 o 
   3  -2   9       35.60       37.77      2.54 o 
   4  -2   9     1695.64     1907.37     61.37 o 
   5  -2   9      304.61      358.41     12.51 o 
   6  -2   9        5.17        7.34      1.95 o 
   7  -2   9      127.29      123.87      5.76 o 
  -9  -1   9      154.15      195.51     13.94 o 
  -8  -1   9        3.44        3.85      1.15 o 
  -7  -1   9       26.97       33.30      6.48 o 
  -6  -1   9        0.06        0.21      1.16 o 
  -5  -1   9       59.40       53.38      4.80 o 
  -4  -1   9       96.36       89.09      4.87 o 
  -3  -1   9        9.07        7.24      1.53 o 
  -2  -1   9      141.23      112.38      3.87 o 
  -1  -1   9        2.55        3.23      1.18 o 
   0  -1   9      147.47      126.05      4.04 o 
   1  -1   9       29.09       24.30      1.67 o 
   2  -1   9      611.03      599.89     12.33 o 
   3  -1   9      181.79      173.66      5.94 o 
   4  -1   9      129.87      136.37      4.94 o 
   5  -1   9       51.42       49.81      2.95 o 
   6  -1   9        1.92        1.36      1.15 o 
   7  -1   9       87.73       91.74      3.57 o 
   8  -1   9       99.80      114.02      4.00 o 
  -9   0   9        0.03       -3.55      3.55 o 
  -8   0   9       27.61       30.78      2.17 o 
  -7   0   9      101.88      111.41      5.98 o 
  -6   0   9      589.46      607.49     24.26 o 
  -5   0   9        1.73        2.97      1.30 o 
  -4   0   9     4136.62     3992.03    107.35 o 
  -3   0   9        6.43        4.86      1.07 o 
  -2   0   9       84.36       67.45      3.04 o 
  -1   0   9       53.03       47.37      2.53 o 
   0   0   9      261.83      287.66      8.78 o 
   1   0   9      275.50      261.55      7.98 o 
   2   0   9       12.92        7.40      1.07 o 
   3   0   9       85.14       73.97      3.07 o 
   4   0   9       51.51       52.27      2.36 o 
   5   0   9       70.99       76.39      3.08 o 
   6   0   9       99.94      108.62      3.82 o 
   7   0   9       18.67       18.42      2.62 o 
   8   0   9       12.88        8.44      1.20 o 
  -8   1   9       20.29       23.44      1.93 o 
  -7   1   9       84.25       98.91      3.35 o 
  -6   1   9      783.79      773.42     24.48 o 
  -5   1   9        0.52        4.17      1.13 o 
  -4   1   9     1525.44     1414.24     35.53 o 
  -3   1   9       32.88       32.39      1.90 o 
  -2   1   9        0.48        0.45      0.97 o 
  -1   1   9      253.93      245.24     15.73 o 
   0   1   9       23.04       19.08      2.04 o 
   1   1   9        0.44       -1.25      1.25 o 
   2   1   9       51.33       50.27      1.77 o 
   3   1   9     1066.91     1074.68     22.64 o 
   4   1   9        9.19        8.78      1.02 o 
   5   1   9      318.89      333.21      9.78 o 
   6   1   9       34.61       32.52      2.47 o 
   7   1   9       18.37       17.77      1.44 o 
   8   1   9       73.95       76.32      3.10 o 
   9   1   9        0.09       -0.85      0.85 o 
  -8   2   9       82.91       81.42      3.64 o 
  -7   2   9       34.19       31.27      1.50 o 
  -6   2   9        4.20        8.05      2.73 o 
  -5   2   9        7.54        6.66      1.14 o 
  -4   2   9      350.52      339.74      9.40 o 
  -3   2   9        4.45        4.19      0.86 o 
  -2   2   9      173.68      144.79      4.26 o 
  -1   2   9        5.58        5.03      1.23 o 
   0   2   9        6.51        8.54      1.39 o 
   1   2   9       47.08       48.73      2.55 o 
   2   2   9      566.73      636.48     14.85 o 
   3   2   9        8.68        5.68      0.90 o 
   4   2   9      488.71      527.94     10.21 o 
   5   2   9       54.00       57.10      2.86 o 
   6   2   9      404.83      429.03     10.84 o 
   7   2   9        5.85        5.20      0.97 o 
   8   2   9       18.55       17.98      1.47 o 
   9   2   9        5.19        4.41      1.04 o 
  -8   3   9        5.29        4.01      1.25 o 
  -7   3   9       13.61       12.24      0.96 o 
  -6   3   9       17.71       14.56      1.03 o 
  -5   3   9        2.98        1.54      0.80 o 
  -4   3   9       10.14        7.93      1.27 o 
  -3   3   9       58.26       50.42      2.09 o 
  -2   3   9       24.27       21.60      1.64 o 
  -1   3   9      209.71      196.16      5.61 o 
   0   3   9      124.13      124.17      5.92 o 
   1   3   9       34.10       38.90      2.94 o 
   2   3   9      160.83      169.72      5.03 o 
   3   3   9        4.52        3.32      0.97 o 
   4   3   9       22.71       22.43      1.29 o 
   5   3   9       45.94       45.70      1.60 o 
   6   3   9        0.00        0.55      0.82 o 
   7   3   9        9.09        9.51      1.04 o 
   8   3   9        1.83        0.65      0.88 o 
   9   3   9        8.52        6.29      0.95 o 
  -8   4   9      111.69       98.35      6.64 o 
  -7   4   9        0.64        0.25      0.52 o 
  -6   4   9       20.15       16.44      0.93 o 
  -5   4   9        6.99        6.13      1.13 o 
  -4   4   9       58.39       40.20      1.56 o 
  -3   4   9        0.01       -0.19      0.72 o 
  -2   4   9        0.13        0.80      0.81 o 
  -1   4   9        4.85        3.92      0.97 o 
   0   4   9      400.76      413.63     10.73 o 
   1   4   9      127.00      124.04      3.96 o 
   2   4   9       98.60       88.41      2.58 o 
   3   4   9       48.06       42.52      1.63 o 
   4   4   9       45.17       46.38      1.91 o 
   5   4   9        3.34        4.51      1.02 o 
   6   4   9      101.93      109.91      3.60 o 
   7   4   9        3.97        3.31      0.87 o 
   8   4   9       57.77       52.10      2.26 o 
   9   4   9        0.42       -0.77      0.85 o 
  -7   5   9        2.44        1.25      0.61 o 
  -6   5   9      117.64      114.51      4.09 o 
  -5   5   9        8.90        7.77      0.78 o 
  -4   5   9       97.42       93.00      3.83 o 
  -3   5   9       24.44       18.97      1.27 o 
  -2   5   9       12.25       10.31      1.08 o 
  -1   5   9       18.62       12.03      1.45 o 
   0   5   9        0.12       -0.36      0.88 o 
   1   5   9       13.12       14.54      1.59 o 
   2   5   9        8.30        8.03      0.89 o 
   3   5   9       50.55       50.10      1.88 o 
   4   5   9        0.01       -0.44      0.69 o 
   5   5   9        0.02       -0.83      0.83 o 
   6   5   9        8.88        7.06      1.07 o 
   7   5   9       22.26       27.24      1.96 o 
   8   5   9       16.80       18.37      2.24 o 
   9   5   9       26.55       28.55      2.10 o 
  -6   6   9      269.93      259.83      6.72 o 
  -5   6   9       22.09       24.35      2.66 o 
  -4   6   9       35.41       29.24      2.11 o 
  -3   6   9        1.81        2.07      0.61 o 
  -2   6   9       40.07       31.28      1.41 o 
  -1   6   9        0.03       -0.60      0.60 o 
   0   6   9        2.75        0.59      0.61 o 
   1   6   9        6.33        5.22      1.19 o 
   2   6   9      163.96      155.97      5.25 o 
   3   6   9       33.47       31.15      1.61 o 
   4   6   9      481.74      503.56     19.67 o 
   5   6   9       25.22       29.39      2.42 o 
   6   6   9      597.15      592.92     22.88 o 
   7   6   9       87.01       84.17      3.54 o 
   8   6   9        6.14        5.67      1.02 o 
   9   6   9       19.81       16.05      1.60 o 
  -5   7   9       21.35       21.36      2.09 o 
  -4   7   9        0.51        1.86      0.58 o 
  -3   7   9        5.30        3.62      0.66 o 
  -2   7   9       24.76       24.06      1.25 o 
  -1   7   9      203.41      224.73      6.02 o 
   0   7   9        1.35        1.75      0.97 o 
   1   7   9       23.94       27.53      2.27 o 
   2   7   9       28.35       25.98      1.72 o 
   3   7   9        0.71       -0.25      0.79 o 
   4   7   9        0.54       -0.61      1.00 o 
   5   7   9        0.01        0.79      1.00 o 
   6   7   9        7.87        5.97      1.26 o 
   7   7   9        0.21        0.73      0.79 o 
   8   7   9        0.06       -0.87      0.87 o 
   9   7   9        3.78        3.68      1.31 o 
  -4   8   9       24.07       26.83      1.23 o 
  -3   8   9       12.94       16.57      1.36 o 
  -2   8   9       42.85       45.05      1.66 o 
  -1   8   9       24.70       27.60      1.49 o 
   0   8   9       29.10       24.63      1.48 o 
   1   8   9       92.60       89.74      4.38 o 
   2   8   9       19.45       20.34      1.63 o 
   3   8   9       41.23       40.63      2.14 o 
   4   8   9      404.79      376.77     14.92 o 
   5   8   9      305.03      302.77     12.13 o 
   6   8   9      164.58      147.68      6.37 o 
   7   8   9       98.62       82.31      3.98 o 
   8   8   9      406.09      342.18     13.19 o 
  -3   9   9       13.02       13.05      1.23 o 
  -2   9   9        0.05       -0.58      0.58 o 
  -1   9   9       59.01       47.78      1.77 o 
   0   9   9        1.02        0.44      0.59 o 
   1   9   9       98.71       91.28      4.61 o 
   2   9   9        0.07       -0.58      0.58 o 
   3   9   9        9.86       10.56      0.98 o 
   4   9   9        7.24        5.66      1.97 o 
   5   9   9        1.05        4.04      1.22 o 
   6   9   9        0.56       -0.80      0.88 o 
   7   9   9      137.80      125.38      5.25 o 
  -1  10   9       72.29       79.03      2.64 o 
   0  10   9      610.11      600.23     44.28 o 
   1  10   9        3.88        3.55      0.81 o 
   2  10   9       18.47       17.63      2.01 o 
   3  10   9      320.81      335.42      8.85 o 
   4  10   9      255.89      267.96     10.64 o 
   5  10   9       94.13       84.67      3.90 o 
   6  10   9      898.23      843.63     31.47 o 
  -4  -6  10       18.09       22.94      3.06 o 
  -3  -6  10        2.22        6.40      1.64 o 
  -2  -6  10        2.95        3.79      1.38 o 
  -1  -6  10        0.83        0.79      1.31 o 
   0  -6  10       11.53       11.03      1.68 o 
   1  -6  10        0.70       -0.08      1.36 o 
  -6  -5  10        0.89       -0.92      0.92 o 
  -5  -5  10        2.68        3.92      1.10 o 
  -4  -5  10       21.29       21.96      1.43 o 
  -3  -5  10        4.22        1.86      1.21 o 
  -2  -5  10       25.10       29.27      3.19 o 
  -1  -5  10        1.54        2.98      1.58 o 
   0  -5  10       11.49        9.70      1.75 o 
   1  -5  10        0.65       -1.35      1.35 o 
   2  -5  10        4.12        4.19      1.45 o 
   3  -5  10        9.44       10.44      1.92 o 
  -7  -4  10        0.39        0.44      0.87 o 
  -6  -4  10       17.65       22.39      1.96 o 
  -5  -4  10        8.42        4.32      1.20 o 
  -4  -4  10        2.37       -0.25      1.25 o 
  -3  -4  10        8.81        3.70      1.25 o 
  -2  -4  10       93.23       73.88      2.80 o 
  -1  -4  10        0.36        1.82      1.45 o 
   0  -4  10       52.86       52.57      4.03 o 
   1  -4  10        5.06        5.94      1.59 o 
   2  -4  10      149.47      160.46      8.57 o 
   3  -4  10       80.01       99.32      4.21 o 
   4  -4  10        1.82        1.20      1.62 o 
  -7  -3  10       14.07       11.55      5.00 o 
  -6  -3  10        6.76        4.85      1.31 o 
  -5  -3  10       32.52       28.38      4.04 o 
  -4  -3  10      613.62      513.70     14.15 o 
  -3  -3  10        0.89       -0.22      1.22 o 
  -2  -3  10      508.33      400.48     10.35 o 
  -1  -3  10        2.77        1.02      1.52 o 
   0  -3  10      157.22      154.03      8.32 o 
   1  -3  10       46.47       42.34      2.72 o 
   2  -3  10       35.99       33.55      2.43 o 
   3  -3  10        3.45        3.10      1.63 o 
   4  -3  10       19.55       15.44      1.98 o 
   5  -3  10      261.14      314.75     10.81 o 
  -8  -2  10       11.79       11.01      2.20 o 
  -7  -2  10        0.19        0.49      0.90 o 
  -6  -2  10       14.78       16.55      1.93 o 
  -5  -2  10       23.74       22.68      2.40 o 
  -4  -2  10       27.48       19.82      1.67 o 
  -3  -2  10        4.37        1.82      1.25 o 
  -2  -2  10        3.69        3.49      1.33 o 
  -1  -2  10        5.36        2.75      1.59 o 
   0  -2  10       13.10        7.49      1.70 o 
   1  -2  10        4.15        5.10      2.32 o 
   2  -2  10        2.25        2.49      1.54 o 
   3  -2  10      138.94      147.41      9.01 o 
   4  -2  10      338.62      383.58     13.62 o 
   5  -2  10       52.09       60.14      4.79 o 
   6  -2  10      296.72      364.39     12.30 o 
  -8  -1  10       15.92       19.72      3.48 o 
  -7  -1  10       11.32       12.37      2.04 o 
  -6  -1  10      233.13      253.86     19.82 o 
  -5  -1  10       38.02       36.76      3.85 o 
  -4  -1  10        6.11        3.79      1.71 o 
  -3  -1  10        1.14        0.01      1.41 o 
  -2  -1  10        5.09        4.01      1.37 o 
  -1  -1  10        2.27        1.35      1.22 o 
   0  -1  10       83.71       69.97      3.94 o 
   1  -1  10      834.15      775.21     18.35 o 
   2  -1  10      424.09      438.23     11.32 o 
   3  -1  10      578.70      626.08     20.88 o 
   4  -1  10     1089.58     1206.86     32.98 o 
   5  -1  10       72.64       83.62      3.24 o 
   6  -1  10       18.09       20.69      1.73 o 
   7  -1  10      325.64      331.62     10.75 o 
  -8   0  10        4.03        4.10      1.02 o 
  -7   0  10       45.00       50.35      3.03 o 
  -6   0  10      255.76      273.54     19.85 o 
  -5   0  10       13.30       10.37      3.62 o 
  -4   0  10       39.47       34.50      4.37 o 
  -3   0  10       11.38        8.87      1.10 o 
  -2   0  10       25.49       26.66      1.56 o 
  -1   0  10       12.41        7.53      1.44 o 
   0   0  10      179.58      182.84      5.26 o 
   1   0  10        2.31        1.76      1.05 o 
   2   0  10      394.35      368.19      9.04 o 
   3   0  10      444.09      462.19     11.61 o 
   4   0  10      542.47      588.82     19.76 o 
   5   0  10       10.69       10.16      1.50 o 
   6   0  10      121.56      123.90      4.15 o 
   7   0  10      178.87      187.73      6.53 o 
   8   0  10       56.67       69.27      2.69 o 
  -8   1  10       66.14       63.04      3.22 o 
  -7   1  10      199.65      227.05      7.90 o 
  -6   1  10        3.44        2.41      1.07 o 
  -5   1  10       23.00       25.32      2.11 o 
  -4   1  10     2051.47     2149.58     69.25 o 
  -3   1  10       41.12       37.41      2.74 o 
  -2   1  10      750.25      671.11     15.46 o 
  -1   1  10       57.23       47.18      2.09 o 
   0   1  10      219.94      215.03      6.33 o 
   1   1  10        2.86        3.07      0.90 o 
   2   1  10      121.16      101.45      2.63 o 
   3   1  10      398.89      386.17      7.68 o 
   4   1  10        0.02       -1.27      1.36 o 
   5   1  10       32.79       35.42      2.13 o 
   6   1  10      124.66      130.50      4.39 o 
   7   1  10       38.76       35.70      1.83 o 
   8   1  10       10.67       12.58      1.49 o 
  -8   2  10       14.75       15.79      1.48 o 
  -7   2  10        6.14        7.19      1.11 o 
  -6   2  10      329.70      341.92     11.57 o 
  -5   2  10        2.72        1.43      2.85 o 
  -4   2  10     4478.03     4828.50    157.85 o 
  -3   2  10        5.06        1.98      2.13 o 
  -2   2  10      815.62      775.81     17.81 o 
  -1   2  10      385.22      372.28      9.22 o 
   0   2  10       90.41       71.36      2.49 o 
   1   2  10       58.77       56.83      2.04 o 
   2   2  10      823.23      765.31     16.63 o 
   3   2  10        0.03       -0.70      0.70 o 
   4   2  10       92.82       93.66      2.97 o 
   5   2  10       13.47       13.50      2.45 o 
   6   2  10       23.74       25.35      1.72 o 
   7   2  10        2.08        1.39      0.84 o 
   8   2  10      431.12      424.86     13.68 o 
   9   2  10        1.98       -0.05      2.01 o 
  -8   3  10       72.89       75.40      5.32 o 
  -7   3  10        5.18        4.84      0.68 o 
  -6   3  10       80.90       83.91      4.17 o 
  -5   3  10       54.97       48.06      3.03 o 
  -4   3  10        0.21       -1.08      1.08 o 
  -3   3  10       60.43       57.16      3.57 o 
  -2   3  10        1.14       -0.41      0.88 o 
  -1   3  10       84.59       76.45      4.32 o 
   0   3  10       28.76       33.53      1.72 o 
   1   3  10     1198.41     1160.39     28.57 o 
   2   3  10       68.43       70.64      2.41 o 
   3   3  10        0.16        0.61      0.83 o 
   4   3  10        9.29        8.42      1.20 o 
   5   3  10       12.33       10.62      1.15 o 
   6   3  10       61.28       59.51      2.24 o 
   7   3  10       50.90       53.88      2.03 o 
   8   3  10       31.69       29.92      1.39 o 
   9   3  10       21.02       17.90      1.87 o 
  -7   4  10        2.02        1.79      0.54 o 
  -6   4  10        3.79        4.01      1.95 o 
  -5   4  10        1.29        0.46      0.60 o 
  -4   4  10      180.19      183.04      7.72 o 
  -3   4  10       19.62       20.69      2.26 o 
  -2   4  10        4.23        2.81      1.35 o 
  -1   4  10        0.11        0.08      0.65 o 
   0   4  10       50.45       42.06      1.81 o 
   1   4  10       28.62       27.17      1.40 o 
   2   4  10      332.55      338.36      7.90 o 
   3   4  10        0.73       -0.12      0.64 o 
   4   4  10      279.93      287.42      9.33 o 
   5   4  10        8.15        7.29      1.13 o 
   6   4  10       52.52       52.03      2.33 o 
   7   4  10        4.23        4.72      0.90 o 
   8   4  10       28.64       31.00      1.50 o 
   9   4  10        9.67        8.96      1.20 o 
  -7   5  10        0.17       -0.47      0.76 o 
  -6   5  10        0.34        0.42      0.49 o 
  -5   5  10      109.91       91.08      4.31 o 
  -4   5  10       25.94       22.08      1.43 o 
  -3   5  10      429.05      382.45     10.26 o 
  -2   5  10        1.64        0.61      0.68 o 
  -1   5  10        9.78        7.93      1.21 o 
   0   5  10       51.01       46.31      1.92 o 
   1   5  10       48.21       51.33      2.20 o 
   2   5  10        8.52        8.05      0.92 o 
   3   5  10        6.43        4.10      0.84 o 
   4   5  10        6.65        3.75      1.09 o 
   5   5  10        0.59       -0.39      0.88 o 
   6   5  10       12.95       12.28      1.22 o 
   7   5  10        1.94        2.06      0.86 o 
   8   5  10        3.27        1.59      0.87 o 
   9   5  10        5.87        4.69      2.40 o 
  -6   6  10      155.87      127.46      4.54 o 
  -5   6  10        0.26        0.45      0.52 o 
  -4   6  10      679.36      650.49     16.33 o 
  -3   6  10        2.18        1.85      0.62 o 
  -2   6  10      297.12      269.56      7.44 o 
  -1   6  10        5.12        3.16      0.85 o 
   0   6  10       26.92       26.18      1.85 o 
   1   6  10        9.24       10.12      1.57 o 
   2   6  10      111.91      109.33      3.59 o 
   3   6  10        0.03       -0.73      0.73 o 
   4   6  10      108.60      104.39      6.48 o 
   5   6  10       27.18       28.34      2.39 o 
   6   6  10        3.89        5.25      1.36 o 
   7   6  10       13.64       10.42      2.86 o 
   8   6  10      213.36      193.82      6.61 o 
   9   6  10       42.22       37.93      2.76 o 
  -5   7  10        4.48        4.31      0.58 o 
  -4   7  10       20.11       19.30      1.06 o 
  -3   7  10        2.82        0.14      1.00 o 
  -2   7  10        0.04       -0.51      0.51 o 
  -1   7  10        0.54        0.32      0.71 o 
   0   7  10        0.80        0.21      0.76 o 
   1   7  10       10.99       14.91      2.24 o 
   2   7  10       15.52       12.89      1.31 o 
   3   7  10       16.50       19.07      1.81 o 
   4   7  10       19.17       17.76      2.40 o 
   5   7  10        8.26       10.34      1.57 o 
   6   7  10       10.88        9.88      1.42 o 
   7   7  10        3.19        3.24      0.99 o 
   8   7  10        3.44        1.96      0.93 o 
  -4   8  10       52.17       57.09      1.98 o 
  -3   8  10        0.31       -0.16      0.48 o 
  -2   8  10       56.39       58.41      2.11 o 
  -1   8  10       21.54       20.50      1.69 o 
   0   8  10       42.70       45.82      2.68 o 
   1   8  10       10.04       10.18      1.53 o 
   2   8  10      131.90      119.58      5.39 o 
   3   8  10       30.40       31.55      1.93 o 
   4   8  10       26.41       28.11      2.26 o 
   5   8  10       23.13       22.68      1.97 o 
   6   8  10       11.03       10.14      1.40 o 
   7   8  10        1.10        0.98      0.90 o 
   8   8  10      223.07      183.30      7.29 o 
  -3   9  10       47.13       62.70      6.97 o 
  -2   9  10        1.17        0.53      0.53 o 
  -1   9  10       16.38       12.95      0.92 o 
   0   9  10        0.01       -0.55      0.55 o 
   1   9  10        2.62        1.92      1.01 o 
   2   9  10       12.22       13.69      1.63 o 
   3   9  10        4.83        6.02      1.02 o 
   4   9  10       10.51        8.82      1.45 o 
   5   9  10       47.55       47.44      2.74 o 
   6   9  10        7.62        6.22      1.38 o 
   7   9  10       13.87       12.41      1.61 o 
  -1  10  10        0.87       -0.73      1.18 o 
   0  10  10       12.78       12.32      1.01 o 
   1  10  10       35.11       34.16      2.19 o 
   2  10  10       12.71       13.67      2.14 o 
   3  10  10       13.54       12.67      1.18 o 
   4  10  10      919.82      914.74     34.81 o 
   5  10  10        0.99       -0.02      0.95 o 
  -3  -5  11        0.37        0.34      0.80 o 
  -2  -5  11        0.03        2.41      1.71 o 
  -1  -5  11        0.19       -0.30      1.33 o 
   0  -5  11       67.81      104.13      6.90 o 
   1  -5  11        0.51       -1.19      1.19 o 
  -5  -4  11        0.08       -0.86      1.22 o 
  -4  -4  11       10.61        7.69      0.98 o 
  -3  -4  11        0.16       -1.40      1.40 o 
  -2  -4  11       27.62       29.77      2.50 o 
  -1  -4  11        0.31        2.68      1.44 o 
   0  -4  11        0.02       -0.44      1.29 o 
   1  -4  11        9.66       11.13      1.99 o 
   2  -4  11        1.85        2.18      1.31 o 
   3  -4  11        5.80        3.91      1.79 o 
  -7  -3  11        1.88        2.89      2.53 o 
  -6  -3  11       57.47       43.78      5.52 o 
  -5  -3  11        5.78        5.37      1.61 o 
  -4  -3  11        0.65        0.66      0.87 o 
  -3  -3  11        0.41       -0.24      0.80 o 
  -2  -3  11      207.07      176.29      5.62 o 
  -1  -3  11        0.26       -1.47      1.47 o 
   0  -3  11       12.36       10.87      1.81 o 
   1  -3  11        6.50        6.00      1.61 o 
   2  -3  11      318.30      387.20     13.35 o 
   3  -3  11       18.39       18.03      2.02 o 
   4  -3  11        0.01       -1.37      1.37 o 
   5  -3  11      105.01      124.51      7.63 o 
  -7  -2  11        0.28       -0.77      0.77 o 
  -6  -2  11        1.96        0.70      1.02 o 
  -5  -2  11       12.90        7.60      1.71 o 
  -4  -2  11      167.71      148.24      5.35 o 
  -3  -2  11        3.64        2.37      1.00 o 
  -2  -2  11      651.54      565.44     15.74 o 
  -1  -2  11       13.86       10.05      1.88 o 
   0  -2  11       40.08       26.14      2.32 o 
   1  -2  11      149.38      127.71      4.85 o 
   2  -2  11       35.25       36.65      5.26 o 
   3  -2  11        0.01       -0.51      1.15 o 
   4  -2  11       21.09       23.27      2.29 o 
   5  -2  11        6.92        4.96      1.50 o 
   6  -2  11        1.41       -1.39      1.39 o 
  -7  -1  11       18.54       19.91      4.34 o 
  -6  -1  11      109.96      112.95      7.53 o 
  -5  -1  11        0.30       -2.44      6.21 o 
  -4  -1  11        2.03        1.90      1.18 o 
  -3  -1  11        0.22       -0.89      2.07 o 
  -2  -1  11      178.16      124.79      4.74 o 
  -1  -1  11        0.02       -0.21      1.89 o 
   0  -1  11        6.51        4.45      1.75 o 
   1  -1  11        0.23       -0.28      1.54 o 
   2  -1  11        1.53        1.87      1.53 o 
   3  -1  11      259.94      284.38      8.65 o 
   4  -1  11      192.33      207.04      6.50 o 
   5  -1  11      117.98      152.23      5.26 o 
   6  -1  11       44.04       46.85      2.05 o 
   7  -1  11      197.83      226.16      9.57 o 
  -8   0  11       35.10       47.46      2.76 o 
  -7   0  11       20.48       23.44      4.37 o 
  -6   0  11      190.23      203.59      9.14 o 
  -5   0  11        0.60       -0.77      1.35 o 
  -4   0  11       17.61       17.27      2.97 o 
  -3   0  11        5.39        3.66      2.24 o 
  -2   0  11       24.38       20.51      1.51 o 
  -1   0  11        5.04        3.55      1.81 o 
   0   0  11        0.03       -0.92      0.92 o 
   1   0  11       37.74       28.96      1.80 o 
   2   0  11       14.31       14.48      1.37 o 
   3   0  11      391.98      420.80     10.73 o 
   4   0  11      679.90      751.34     20.93 o 
   5   0  11       18.65       22.96      2.41 o 
   6   0  11      196.26      232.19      6.94 o 
   7   0  11      174.56      197.07      6.68 o 
  -7   1  11       64.62       68.01      4.37 o 
  -6   1  11       21.52       22.55      1.88 o 
  -5   1  11        9.32       10.14      2.90 o 
  -4   1  11       14.16       13.68      1.61 o 
  -3   1  11      118.70      110.53      6.62 o 
  -2   1  11      101.45       94.33      3.39 o 
  -1   1  11      757.68      727.35     18.81 o 
   0   1  11       27.77       24.05      1.65 o 
   1   1  11        0.05       -0.04      0.80 o 
   2   1  11       49.13       48.01      2.19 o 
   3   1  11        1.58        0.49      0.94 o 
   4   1  11      390.68      402.46     11.71 o 
   5   1  11       69.27       73.90      5.40 o 
   6   1  11      119.79      137.42      4.52 o 
   7   1  11        3.64        1.65      0.88 o 
   8   1  11        7.83        4.66      1.01 o 
  -7   2  11        3.64        4.82      0.94 o 
  -6   2  11       47.25       51.57      2.75 o 
  -5   2  11        1.38        0.62      1.90 o 
  -4   2  11      544.38      558.90     17.86 o 
  -3   2  11        2.50        2.86      0.97 o 
  -2   2  11     3196.68     3249.02     83.35 o 
  -1   2  11       21.80       20.89      1.78 o 
   0   2  11      384.79      346.76      8.56 o 
   1   2  11      150.74      136.84      3.88 o 
   2   2  11       10.95       11.86      1.19 o 
   3   2  11      437.28      448.00     11.35 o 
   4   2  11       59.46       66.95      2.93 o 
   5   2  11       81.31       84.36      4.12 o 
   6   2  11      303.69      313.62      9.36 o 
   7   2  11       24.42       23.98      1.50 o 
   8   2  11      168.90      162.99      5.57 o 
  -7   3  11        0.59        1.05      2.01 o 
  -6   3  11       49.35       54.00      3.55 o 
  -5   3  11       41.05       41.38      2.65 o 
  -4   3  11      857.11      897.12     32.01 o 
  -3   3  11        0.16        2.38      0.84 o 
  -2   3  11     1172.55     1210.35     35.04 o 
  -1   3  11      536.90      552.74     16.03 o 
   0   3  11       18.38       18.44      1.63 o 
   1   3  11      341.07      318.84      7.87 o 
   2   3  11      244.39      243.16      6.19 o 
   3   3  11       19.22       20.23      1.80 o 
   4   3  11      210.56      190.05     16.76 o 
   5   3  11      207.66      228.06      8.13 o 
   6   3  11        8.72        7.59      1.22 o 
   7   3  11       41.83       41.62      1.91 o 
   8   3  11       52.04       47.74      2.07 o 
  -7   4  11        1.45        1.11      0.69 o 
  -6   4  11      170.29      173.03      6.86 o 
  -5   4  11       28.62       25.17      1.91 o 
  -4   4  11       27.12       37.32      2.50 o 
  -3   4  11      300.98      316.47      9.87 o 
  -2   4  11       14.01       16.34      2.04 o 
  -1   4  11        0.02       -0.42      0.92 o 
   0   4  11       23.94       22.59      2.77 o 
   1   4  11        6.41        6.08      0.94 o 
   2   4  11       57.22       54.48      2.15 o 
   3   4  11        2.49        1.49      1.79 o 
   4   4  11       45.94       41.06      4.92 o 
   5   4  11       37.97       40.92      2.28 o 
   6   4  11       83.26       84.12      2.93 o 
   7   4  11       26.48       29.11      1.56 o 
   8   4  11      297.05      289.63      8.01 o 
  -6   5  11       11.13       10.76      2.50 o 
  -5   5  11       28.52       23.53      3.04 o 
  -4   5  11       85.69       87.82      3.51 o 
  -3   5  11       38.86       33.72      1.84 o 
  -2   5  11       12.65       15.05      1.29 o 
  -1   5  11       98.61       86.90      2.95 o 
   0   5  11       10.19       11.48      1.68 o 
   1   5  11      295.40      308.48     10.67 o 
   2   5  11       97.40       95.96      3.25 o 
   3   5  11       11.01       10.56      1.15 o 
   4   5  11       17.24       16.69      1.55 o 
   5   5  11        0.35       -1.13      1.13 o 
   6   5  11        5.40        3.25      1.37 o 
   7   5  11        0.31        0.50      1.15 o 
   8   5  11        0.53       -0.63      0.71 o 
  -6   6  11       64.64       59.03      3.35 o 
  -5   6  11        8.79        6.81      0.93 o 
  -4   6  11       59.57       66.89      2.76 o 
  -3   6  11       35.07       36.50      2.32 o 
  -2   6  11       78.99       65.14      3.74 o 
  -1   6  11        0.25       -0.43      0.96 o 
   0   6  11      181.37      160.07      5.78 o 
   1   6  11        0.48        1.45      0.98 o 
   2   6  11      420.53      416.61     11.36 o 
   3   6  11       50.71       50.40      2.18 o 
   4   6  11       55.46       49.43      2.42 o 
   5   6  11       29.42       31.40      2.00 o 
   6   6  11       29.56       26.22      2.37 o 
   7   6  11       13.47       14.12      1.51 o 
   8   6  11       27.72       29.58      1.84 o 
  -5   7  11       24.42       29.12      2.04 o 
  -4   7  11       46.21       45.46      2.19 o 
  -3   7  11       11.07        9.20      1.02 o 
  -2   7  11       27.27       25.42      1.46 o 
  -1   7  11       45.07       40.90      1.80 o 
   0   7  11       15.80       14.81      1.59 o 
   1   7  11        0.52        0.13      0.97 o 
   2   7  11        0.78        0.90      1.00 o 
   3   7  11        8.04        8.94      1.13 o 
   4   7  11        3.20        2.11      1.12 o 
   5   7  11        4.95        8.22      1.50 o 
   6   7  11        1.67        0.10      0.94 o 
   7   7  11        0.03       -0.24      1.38 o 
   8   7  11       10.02        8.56      2.27 o 
  -4   8  11      145.97      152.22      7.13 o 
  -3   8  11       23.43       23.46      2.14 o 
  -2   8  11       18.76       20.34      1.40 o 
  -1   8  11        3.78        3.82      0.94 o 
   0   8  11       40.26       41.10      6.57 o 
   1   8  11        2.87        1.59      1.10 o 
   2   8  11        3.26        3.90      1.24 o 
   3   8  11       18.45       16.63      1.39 o 
   4   8  11       47.96       48.71      4.01 o 
   5   8  11       39.56       38.28      2.56 o 
   6   8  11      205.13      203.16      8.27 o 
   7   8  11       24.30       20.22      2.96 o 
  -2   9  11        0.08       -0.62      0.62 o 
  -1   9  11        7.16        8.47      0.95 o 
   0   9  11        7.36        4.04      2.14 o 
   1   9  11       39.71       39.96      2.49 o 
   2   9  11        0.21        0.94      0.94 o 
   3   9  11       10.77        9.96      1.11 o 
   4   9  11        6.80        7.28      1.36 o 
   5   9  11        8.51        5.91      1.26 o 
   6   9  11       13.03       11.55      1.51 o 
   0  10  11      177.85      191.66     15.78 o 
   1  10  11       10.06       11.81      1.36 o 
   2  10  11       38.84       34.59      5.52 o 
   3  10  11       75.58       78.77      3.55 o 
   4  10  11        4.21        2.89      2.04 o 
  -4  -4  12       15.10       12.02      2.53 o 
  -3  -4  12        1.58        1.63      0.89 o 
  -2  -4  12       21.35       21.71      3.81 o 
  -1  -4  12        0.17       -0.44      0.82 o 
   0  -4  12        1.40       -0.08      1.37 o 
   1  -4  12        0.01       -0.83      0.83 o 
   2  -4  12       25.83       25.66      2.37 o 
  -5  -3  12        0.99        1.93      1.08 o 
  -4  -3  12        3.82        3.95      1.68 o 
  -3  -3  12        0.69       -1.03      1.05 o 
  -2  -3  12       27.80       22.86      3.15 o 
  -1  -3  12        0.42        0.56      1.45 o 
   0  -3  12       29.67       31.53      2.21 o 
   1  -3  12       10.40        8.89      1.24 o 
   2  -3  12        8.25        9.28      1.23 o 
   3  -3  12       12.37        9.62      2.07 o 
   4  -3  12       43.00       48.12      4.34 o 
  -6  -2  12        8.30        6.95      1.16 o 
  -5  -2  12        0.49        0.99      1.06 o 
  -4  -2  12       36.70       33.26      1.84 o 
  -3  -2  12        0.65       -0.67      0.83 o 
  -2  -2  12        0.11       -0.46      1.45 o 
  -1  -2  12        0.28        0.28      1.00 o 
   0  -2  12      100.05       79.52      5.36 o 
   1  -2  12       12.18        9.78      1.38 o 
   2  -2  12        1.47        1.48      1.09 o 
   3  -2  12        0.47        1.08      1.60 o 
   4  -2  12       12.42       10.38      1.64 o 
   5  -2  12      153.85      195.38     12.56 o 
  -7  -1  12        2.97        2.88      0.94 o 
  -6  -1  12       35.05       39.76      6.48 o 
  -5  -1  12        0.75       -0.96      0.96 o 
  -4  -1  12        3.04        1.14      1.45 o 
  -3  -1  12        5.39        1.53      2.58 o 
  -2  -1  12      718.00      610.10     24.48 o 
  -1  -1  12        6.31        8.15      1.74 o 
   0  -1  12      403.89      333.60     11.44 o 
   1  -1  12       80.10       71.64      4.98 o 
   2  -1  12      164.62      176.85      5.80 o 
   3  -1  12       83.87       81.75      3.28 o 
   4  -1  12      211.70      240.99      8.76 o 
   5  -1  12        0.91       -0.63      1.34 o 
   6  -1  12       19.46       25.71      2.22 o 
  -7   0  12       14.62       12.93      4.01 o 
  -6   0  12        0.02       -0.83      0.83 o 
  -5   0  12        0.24        1.27      1.02 o 
  -4   0  12       37.02       37.03      2.96 o 
  -3   0  12       11.48        7.95      1.19 o 
  -2   0  12       36.18       24.25      1.78 o 
  -1   0  12       32.01       29.83      2.64 o 
   0   0  12        0.76       -0.55      0.91 o 
   1   0  12      121.10      116.16      3.70 o 
   2   0  12        4.95        6.19      1.11 o 
   3   0  12        0.01       -0.98      0.98 o 
   4   0  12       90.32       96.56      3.62 o 
   5   0  12       75.54       81.41      3.04 o 
   6   0  12      259.84      297.32      8.47 o 
  -7   1  12        0.26       -0.71      0.71 o 
  -6   1  12       56.43       68.49     16.27 o 
  -5   1  12        3.47        3.49      1.10 o 
  -4   1  12      328.53      335.25      9.41 o 
  -3   1  12       74.75       70.18      2.75 o 
  -2   1  12        6.80        5.07      1.04 o 
  -1   1  12        6.73        5.14      2.81 o 
   0   1  12       66.28       61.71      3.02 o 
   1   1  12        4.08        2.77      1.45 o 
   2   1  12      134.98      129.60      4.40 o 
   3   1  12     1268.61     1417.52     34.10 o 
   4   1  12      289.09      314.46      9.48 o 
   5   1  12      315.34      362.69     10.52 o 
   6   1  12      107.24      113.97      3.73 o 
   7   1  12        0.03       -0.76      0.76 o 
  -7   2  12       30.74       32.08      2.10 o 
  -6   2  12        0.37       -0.76      0.76 o 
  -5   2  12        7.33        7.55      1.32 o 
  -4   2  12      234.21      250.43      8.60 o 
  -3   2  12       13.22       13.63      1.25 o 
  -2   2  12        5.81        6.88      1.10 o 
  -1   2  12      184.35      169.57      6.34 o 
   0   2  12       47.46       47.50      2.75 o 
   1   2  12       16.91       15.59      2.39 o 
   2   2  12      195.60      205.99      6.42 o 
   3   2  12        0.73        0.56      1.05 o 
   4   2  12      621.18      684.86     19.14 o 
   5   2  12      193.06      218.06      7.60 o 
   6   2  12      157.73      166.70      5.18 o 
   7   2  12       39.38       44.34      1.81 o 
  -7   3  12        1.40        1.91      0.72 o 
  -6   3  12       41.98       48.09      3.55 o 
  -5   3  12       32.30       38.62      2.34 o 
  -4   3  12        0.02       -0.13      1.02 o 
  -3   3  12       25.36       31.60      1.85 o 
  -2   3  12     1144.28     1167.77     33.82 o 
  -1   3  12      340.98      342.25     13.26 o 
   0   3  12      370.58      369.21     14.15 o 
   1   3  12       55.20       51.93      2.55 o 
   2   3  12        0.13        0.06      1.06 o 
   3   3  12        7.75        3.90      1.25 o 
   4   3  12       72.73       67.84      3.64 o 
   5   3  12       12.81       15.90      1.70 o 
   6   3  12        3.99        2.95      1.08 o 
   7   3  12       27.87       29.05      1.72 o 
   8   3  12      130.19      127.07      6.97 o 
  -6   4  12       26.31       24.86      1.67 o 
  -5   4  12       41.49       44.73      4.40 o 
  -4   4  12      256.14      270.48     10.34 o 
  -3   4  12        6.54        7.27      1.04 o 
  -2   4  12     1854.77     1977.63     56.67 o 
  -1   4  12        0.04       -1.63      1.74 o 
   0   4  12      376.61      395.38     15.06 o 
   1   4  12      517.30      528.50     19.64 o 
   2   4  12      240.87      257.30      8.41 o 
   3   4  12       49.29       47.40      2.38 o 
   4   4  12     1699.45     1713.01     62.94 o 
   5   4  12        0.31        0.04      1.22 o 
   6   4  12      112.27      122.42      5.38 o 
   7   4  12       31.45       38.13      1.92 o 
   8   4  12       17.42       17.36      1.91 o 
  -6   5  12       62.85       68.77      3.00 o 
  -5   5  12        3.98        3.56      0.98 o 
  -4   5  12       23.47       25.18      2.04 o 
  -3   5  12      522.19      541.44     16.07 o 
  -2   5  12        8.50        8.35      1.12 o 
  -1   5  12       34.01       30.06      2.46 o 
   0   5  12      150.26      166.55      5.89 o 
   1   5  12       54.23       59.64      2.89 o 
   2   5  12       22.38       22.92      1.51 o 
   3   5  12      396.74      427.70     11.60 o 
   4   5  12       67.90       68.69      3.01 o 
   5   5  12        2.85        2.33      0.98 o 
   6   5  12        2.22        1.39      0.94 o 
   7   5  12        1.00        0.17      1.01 o 
  -5   6  12       19.35       27.33      1.72 o 
  -4   6  12       29.11       28.72      2.95 o 
  -3   6  12        9.72        8.75      0.97 o 
  -2   6  12       74.39       86.54      3.32 o 
  -1   6  12        1.04       -0.73      0.95 o 
   0   6  12       96.40       97.57      3.91 o 
   1   6  12       19.81       17.73      1.63 o 
   2   6  12        1.18       -0.42      1.12 o 
   3   6  12        1.85        1.11      0.87 o 
   4   6  12       43.88       46.00      2.41 o 
   5   6  12       11.26       10.96      1.51 o 
   6   6  12       71.10       67.80      2.74 o 
   7   6  12        1.76        1.84      1.02 o 
  -4   7  12        9.32       10.19      2.02 o 
  -3   7  12      174.08      144.45      4.73 o 
  -2   7  12       28.08       28.51      2.53 o 
  -1   7  12      492.45      473.77     14.64 o 
   0   7  12        9.13        8.90      1.30 o 
   1   7  12        1.72        2.00      0.96 o 
   2   7  12      108.23      106.22      4.01 o 
   3   7  12        1.07        0.11      0.80 o 
   4   7  12       18.39       17.72      4.34 o 
   5   7  12        6.14        5.49      1.61 o 
   6   7  12        0.07        0.00      0.85 o 
   7   7  12        0.88       -0.30      0.83 o 
  -3   8  12        1.10        1.87      0.90 o 
  -2   8  12      156.98      148.89      4.84 o 
  -1   8  12        4.67        5.37      1.22 o 
   0   8  12      214.92      206.56      9.70 o 
   1   8  12        1.79        1.67      1.12 o 
   2   8  12       21.46       20.44      1.92 o 
   3   8  12       11.04        9.70      1.34 o 
   4   8  12       24.06       28.82      2.08 o 
   5   8  12        2.28        3.19      1.01 o 
   6   8  12       40.16       39.62      2.23 o 
   7   8  12       25.50       21.05      1.53 o 
  -1   9  12        2.48        3.45      1.00 o 
   0   9  12        1.98        2.74      1.06 o 
   1   9  12        0.03       -0.25      0.90 o 
   2   9  12        0.49       -0.57      1.58 o 
   3   9  12        0.19       -0.64      0.91 o 
   4   9  12        0.00       -0.45      1.02 o 
   5   9  12        0.59        0.85      0.95 o 
   6   9  12        0.85       -0.41      0.76 o 
   2  10  12       27.29       31.95      3.02 o 
   3  10  12        7.67        5.98      1.77 o 
  -1  -4  13        3.71        5.06      1.12 o 
  -4  -3  13        6.09       -1.71      2.56 o 
  -3  -3  13        0.33       -0.40      1.22 o 
  -2  -3  13       59.29       55.33      3.62 o 
  -1  -3  13        0.03       -0.83      0.83 o 
   0  -3  13        0.83        1.96      1.38 o 
   1  -3  13        0.02       -0.34      0.89 o 
   2  -3  13       75.23       81.39      6.31 o 
  -5  -2  13        0.02        0.18      1.48 o 
  -4  -2  13       27.83       33.79      4.67 o 
  -3  -2  13        0.01        1.26      1.91 o 
  -2  -2  13       10.37        7.26      1.39 o 
  -1  -2  13        0.76       -0.06      1.18 o 
   0  -2  13       22.99       22.80      2.96 o 
   1  -2  13        5.40        3.26      1.05 o 
   2  -2  13        0.28       -0.64      0.95 o 
   3  -2  13        4.61        5.23      1.46 o 
   4  -2  13       13.35       16.60      1.59 o 
  -6  -1  13        1.01       -0.46      1.22 o 
  -5  -1  13        0.80       -0.28      0.99 o 
  -4  -1  13       56.47       64.90      3.35 o 
  -3  -1  13        0.33       -0.73      1.10 o 
  -2  -1  13        2.54        3.23      1.91 o 
  -1  -1  13        1.04       -0.25      3.09 o 
   0  -1  13      169.91      141.29      6.59 o 
   1  -1  13       75.98       71.27      4.88 o 
   2  -1  13       11.24        9.64      1.31 o 
   3  -1  13       12.73       11.98      1.89 o 
   4  -1  13       20.09       20.45      1.90 o 
   5  -1  13        0.92        0.44      1.38 o 
  -6   0  13       14.36       19.72      2.93 o 
  -5   0  13        0.60        0.65      1.00 o 
  -4   0  13        1.27        0.64      1.07 o 
  -3   0  13       13.03        9.73      1.16 o 
  -2   0  13      134.92      113.63      5.59 o 
  -1   0  13       10.85        9.30      2.40 o 
   0   0  13      348.20      315.75     15.58 o 
   1   0  13       19.21       17.71      1.64 o 
   2   0  13        6.30        4.96      1.04 o 
   3   0  13      278.76      299.75      8.70 o 
   4   0  13       89.62      103.55      3.58 o 
   5   0  13        8.87       11.32      1.24 o 
   6   0  13      272.88      288.01     17.75 o 
  -6   1  13        9.86        7.54      1.12 o 
  -5   1  13        1.76        1.47      1.15 o 
  -4   1  13      137.26      131.12      4.86 o 
  -3   1  13        6.80        5.00      1.02 o 
  -2   1  13        0.01       -1.07      1.07 o 
  -1   1  13       31.56       28.22      2.11 o 
   0   1  13      171.88      145.87      5.47 o 
   1   1  13        0.19       -0.81      0.94 o 
   2   1  13       88.34       86.55      4.01 o 
   3   1  13        4.65        5.64      1.12 o 
   4   1  13        4.93        4.69      1.33 o 
   5   1  13      189.26      222.96      6.59 o 
   6   1  13      278.41      306.24      8.67 o 
  -6   2  13       53.58       64.20      2.92 o 
  -5   2  13        1.86        2.92      1.05 o 
  -4   2  13      186.30      183.41      6.49 o 
  -3   2  13       11.33       15.62      2.28 o 
  -2   2  13       24.35       21.04      2.34 o 
  -1   2  13      155.69      153.90      5.77 o 
   0   2  13       23.40       25.07      4.13 o 
   1   2  13       12.79       11.15      2.66 o 
   2   2  13      297.31      310.38      9.09 o 
   3   2  13       41.93       40.80      2.17 o 
   4   2  13        0.90       -0.28      1.38 o 
   5   2  13      102.20      110.41      3.84 o 
   6   2  13       68.84       67.40      2.47 o 
   7   2  13        9.19        6.57      1.51 o 
  -6   3  13       72.46       80.56      3.43 o 
  -5   3  13       29.52       32.17      2.05 o 
  -4   3  13        2.63        1.89      2.37 o 
  -3   3  13        0.54       -0.48      0.74 o 
  -2   3  13       43.23       44.48      2.80 o 
  -1   3  13      337.09      347.14     13.36 o 
   0   3  13       83.52       86.04      4.67 o 
   1   3  13     1327.63     1476.56     52.85 o 
   2   3  13       10.66       14.00      1.48 o 
   3   3  13        0.94        1.23      0.91 o 
   4   3  13      455.85      478.52     18.32 o 
   5   3  13       69.74       81.30      4.00 o 
   6   3  13      143.72      152.54      5.26 o 
   7   3  13       25.72       25.39      1.62 o 
  -6   4  13       64.53       72.58      3.94 o 
  -5   4  13        6.41        6.72      1.61 o 
  -4   4  13       23.89       25.39      3.65 o 
  -3   4  13       80.45       87.47      3.29 o 
  -2   4  13      339.01      353.13     10.80 o 
  -1   4  13       11.79       13.10      1.65 o 
   0   4  13     1103.61     1156.22     41.65 o 
   1   4  13       15.61       15.48      1.69 o 
   2   4  13      874.18      932.67     28.15 o 
   3   4  13       28.10       27.28      1.82 o 
   4   4  13       65.61       71.99      4.01 o 
   5   4  13      223.34      251.45     10.06 o 
   6   4  13      104.52      107.20      4.70 o 
   7   4  13       12.08       11.91      2.40 o 
  -5   5  13       53.41       54.95      2.63 o 
  -4   5  13        9.58       10.47      1.35 o 
  -3   5  13      346.52      369.96     11.46 o 
  -2   5  13      426.01      468.94     14.05 o 
  -1   5  13        0.44        1.25      1.09 o 
   0   5  13      327.86      326.18     12.92 o 
   1   5  13      210.92      226.64      9.02 o 
   2   5  13       22.28       24.93      3.16 o 
   3   5  13       12.12       11.34      1.70 o 
   4   5  13      336.88      346.88     13.45 o 
   5   5  13       29.56       36.06      2.37 o 
   6   5  13      176.77      177.36      7.22 o 
   7   5  13        6.40        4.56      1.00 o 
  -4   6  13        0.12        0.52      2.04 o 
  -3   6  13      143.88      153.80      5.00 o 
  -2   6  13       33.81       43.45      3.14 o 
  -1   6  13      332.98      375.95     11.77 o 
   0   6  13      151.93      153.68      5.88 o 
   1   6  13        5.24        4.61      1.16 o 
   2   6  13      210.85      208.13      6.89 o 
   3   6  13       71.49       76.42      2.69 o 
   4   6  13      109.69      112.10      4.14 o 
   5   6  13       61.22       59.90      2.79 o 
   6   6  13        8.11        4.99      0.99 o 
   7   6  13       62.70       59.43      4.14 o 
  -3   7  13       94.17       86.99      2.67 o 
  -2   7  13      193.03      227.84      7.04 o 
  -1   7  13       41.77       46.11      2.31 o 
   0   7  13        0.19       -0.83      0.87 o 
   1   7  13       58.87       55.78      2.55 o 
   2   7  13       15.03       17.04      1.50 o 
   3   7  13       27.09       28.86      1.51 o 
   4   7  13       17.18       15.92      1.75 o 
   5   7  13        0.00        0.41      0.96 o 
   6   7  13        2.92        3.24      1.01 o 
  -2   8  13      178.98      190.61      7.42 o 
  -1   8  13       27.42       23.36      1.82 o 
   0   8  13       68.15       64.37      3.27 o 
   1   8  13        9.88       12.02      1.68 o 
   2   8  13      456.42      447.72     16.82 o 
   3   8  13        1.46        2.27      1.06 o 
   4   8  13      254.97      252.82     10.04 o 
   5   8  13        8.86        8.93      1.25 o 
   6   8  13       21.45       15.74      1.37 o 
   0   9  13        1.83        0.18      1.22 o 
   1   9  13        3.61        2.51      0.98 o 
   2   9  13       13.91       13.72      2.24 o 
   3   9  13        0.01       -0.46      2.43 o 
   4   9  13        1.36        0.39      1.77 o 
  -4  -2  14        5.74        5.39      2.89 o 
  -3  -2  14        0.13        0.90      0.92 o 
  -2  -2  14       14.09        8.68      1.30 o 
  -1  -2  14        0.07        0.94      0.91 o 
   0  -2  14       31.43       40.39      2.63 o 
   1  -2  14        2.36        7.72      1.08 o 
   2  -2  14        0.98       -1.56      1.56 o 
  -4  -1  14       85.02      128.59      9.47 o 
  -3  -1  14        2.11        2.96      1.12 o 
  -2  -1  14        8.35        5.37      2.10 o 
  -1  -1  14        0.32        0.63      1.09 o 
   0  -1  14       16.99       20.51      4.44 o 
   1  -1  14        5.76        3.30      1.12 o 
   2  -1  14       24.21       26.88      4.54 o 
   3  -1  14       19.98       17.20      1.88 o 
  -5   0  14        0.66        2.13      1.28 o 
  -4   0  14        3.37        4.05      1.29 o 
  -3   0  14        0.88        0.16      2.07 o 
  -2   0  14       32.94       36.72      4.54 o 
  -1   0  14        2.26        0.11      1.31 o 
   0   0  14        0.74        0.28      1.41 o 
   1   0  14        2.55        0.21      1.02 o 
   2   0  14       74.24       70.53      3.79 o 
   3   0  14       15.51       11.69      1.90 o 
   4   0  14       67.93       75.59     12.52 o 
  -5   1  14        1.27        0.76      1.28 o 
  -4   1  14       42.76       55.22      3.48 o 
  -3   1  14        9.09        4.59      1.23 o 
  -2   1  14        0.29       -0.32      0.88 o 
  -1   1  14       91.73       83.91      4.17 o 
   0   1  14      387.39      349.12     11.38 o 
   1   1  14        6.89        5.99      1.56 o 
   2   1  14       79.93       71.84      3.06 o 
   3   1  14       37.74       32.53      2.67 o 
   4   1  14       85.10      101.34      3.38 o 
   5   1  14        4.72        2.75      1.00 o 
  -5   2  14        0.05       -0.70      1.12 o 
  -4   2  14        1.03        6.10      1.18 o 
  -3   2  14        4.23        3.90      0.85 o 
  -2   2  14        4.79        5.21      1.09 o 
  -1   2  14       60.04       61.79      2.90 o 
   0   2  14        1.50       -0.38      1.00 o 
   1   2  14       70.87       68.57      3.09 o 
   2   2  14       21.90       21.20      1.51 o 
   3   2  14      226.44      263.61      7.59 o 
   4   2  14       36.90       38.24      2.27 o 
   5   2  14       12.54       14.48      1.48 o 
   6   2  14      247.58      264.25     10.08 o 
  -5   3  14        2.66        2.27      1.64 o 
  -4   3  14       27.74       34.29      2.07 o 
  -3   3  14        1.58        0.00      1.30 o 
  -2   3  14      245.39      264.18     10.27 o 
  -1   3  14      170.11      172.51      7.03 o 
   0   3  14       15.28       11.49      1.44 o 
   1   3  14        1.71        0.93      1.07 o 
   2   3  14      308.58      319.48     10.17 o 
   3   3  14        0.13        0.48      0.88 o 
   4   3  14      155.98      173.02      7.21 o 
   5   3  14      306.08      340.53     13.10 o 
   6   3  14      167.08      174.42      8.87 o 
  -5   4  14       18.64       26.56      2.96 o 
  -4   4  14        5.63        5.52      1.28 o 
  -3   4  14      115.27      130.50      4.33 o 
  -2   4  14       10.42        8.31      1.39 o 
  -1   4  14        3.61        3.53      1.13 o 
   0   4  14       62.64       61.41      5.82 o 
   1   4  14       78.29       80.97      3.91 o 
   2   4  14       34.22       40.79      2.11 o 
   3   4  14       15.50       17.95      1.43 o 
   4   4  14      829.38      965.51     35.60 o 
   5   4  14        1.58        0.52      0.92 o 
   6   4  14      547.51      606.88     22.49 o 
  -4   5  14      117.61      124.59      4.96 o 
  -3   5  14      297.07      336.04     10.05 o 
  -2   5  14        4.28        4.57      1.13 o 
  -1   5  14      115.57      139.28      5.94 o 
   0   5  14      353.59      381.89     14.36 o 
   1   5  14      244.16      259.55     10.11 o 
   2   5  14      147.91      148.18      6.90 o 
   3   5  14        0.10        2.54      1.00 o 
   4   5  14      143.75      144.54      6.10 o 
   5   5  14       50.16       51.55      2.77 o 
   6   5  14        5.46        5.58      1.14 o 
  -3   6  14      135.55      147.55      5.89 o 
  -2   6  14      148.46      149.42      6.05 o 
  -1   6  14        5.73        5.07      1.16 o 
   0   6  14      165.45      198.05      7.85 o 
   1   6  14        1.64        0.50      1.58 o 
   2   6  14      140.18      151.98      6.27 o 
   3   6  14      115.22      126.42      4.37 o 
   4   6  14      125.76      132.07      6.71 o 
   5   6  14        8.29        7.41      2.53 o 
   6   6  14     1008.31      990.37     53.45 o 
  -2   7  14       12.22       12.62      1.33 o 
  -1   7  14      224.72      244.78     10.26 o 
   0   7  14       21.84       24.21      2.10 o 
   1   7  14        0.79        0.77      0.90 o 
   2   7  14      203.28      220.78     10.03 o 
   3   7  14       30.28       28.51      1.41 o 
   4   7  14        0.05       -0.13      2.10 o 
   5   7  14       22.39       20.60      1.68 o 
  -1   8  14       23.65       22.68      2.04 o 
   0   8  14       17.58       25.50      1.81 o 
   1   8  14       15.55       18.96      1.65 o 
   2   8  14      158.93      154.21      6.20 o 
   3   8  14       17.00       13.19      1.45 o 
   4   8  14       20.55       19.78      1.67 o 
  -2  -1  15        5.23        0.41      1.97 o 
  -1  -1  15        0.24       -0.92      2.01 o 
   0  -1  15       68.82       73.50      4.54 o 
   1  -1  15        1.01        1.76      0.97 o 
  -3   0  15        8.59       16.97      2.96 o 
  -2   0  15       28.11       35.06      2.22 o 
  -1   0  15        0.02        2.32      1.03 o 
   0   0  15        4.71        2.98      2.43 o 
   1   0  15        1.07        1.50      1.08 o 
   2   0  15       16.21       19.73      3.61 o 
   3   0  15        2.64       -0.33      1.58 o 
  -3   1  15        0.01       -0.13      0.76 o 
  -2   1  15       42.96       42.23      3.02 o 
  -1   1  15        0.96       -1.39      2.86 o 
   0   1  15        0.56        2.01      1.14 o 
   1   1  15        3.76        2.43      1.16 o 
   2   1  15       97.61       90.76      3.18 o 
   3   1  15      100.55      104.02      3.88 o 
   4   1  15       19.28       19.72      2.30 o 
  -3   2  15        1.39       -0.43      1.61 o 
  -2   2  15        0.20       -0.05      0.82 o 
  -1   2  15       63.26       52.31      2.46 o 
   0   2  15       66.05       60.75      2.71 o 
   1   2  15        5.98        5.67      1.09 o 
   2   2  15       33.04       31.00      1.58 o 
   3   2  15        3.80        3.80      1.11 o 
   4   2  15        0.26       -0.40      0.92 o 
   5   2  15       58.98       57.26      3.94 o 
  -4   3  15       11.43       13.15      2.24 o 
  -3   3  15        7.14        7.44      1.14 o 
  -2   3  15       17.51       23.48      1.71 o 
  -1   3  15       30.79       29.22      3.98 o 
   0   3  15        8.53        5.65      1.64 o 
   1   3  15       11.48        8.74      1.38 o 
   2   3  15       68.62       72.85      2.82 o 
   3   3  15        2.30        0.93      0.82 o 
   4   3  15      149.25      157.19      6.45 o 
   5   3  15       75.75       78.90      3.48 o 
  -4   4  15       71.44       93.09      5.65 o 
  -3   4  15       19.24       19.92      2.27 o 
  -2   4  15       15.88       13.47      2.20 o 
  -1   4  15       18.12       17.99      1.74 o 
   0   4  15       53.56       55.78      2.93 o 
   1   4  15      154.49      185.64      7.43 o 
   2   4  15      107.66      106.60      5.56 o 
   3   4  15        8.35        9.29      1.03 o 
   4   4  15      665.14      702.35     26.03 o 
   5   4  15        0.27       -0.64      1.81 o 
  -3   5  15      108.94      125.23      7.36 o 
  -2   5  15       14.92       18.38      1.61 o 
  -1   5  15       14.90       17.93      2.53 o 
   0   5  15      337.15      386.13     14.36 o 
   1   5  15      138.60      150.65      6.22 o 
   2   5  15       52.61       56.85      2.87 o 
   3   5  15      434.51      472.91     14.36 o 
   4   5  15       38.61       39.77      3.91 o 
   5   5  15        0.02       -0.89      0.89 o 
  -2   6  15        0.62        1.27      1.84 o 
  -1   6  15       21.95       22.68      1.63 o 
   0   6  15      216.74      231.51      8.88 o 
   1   6  15       11.93       15.71      3.98 o 
   2   6  15      180.66      192.99      7.48 o 
   3   6  15       31.62       33.13      1.98 o 
   4   6  15      759.96      807.01     45.33 o 
   5   6  15        2.57        3.22      1.18 o 
  -1   7  15      267.10      290.64     15.25 o 
   0   7  15       94.60       97.91      4.18 o 
   1   7  15        0.78        0.92      1.54 o 
   2   7  15       38.31       36.99      2.10 o 
   3   7  15       16.33       20.84      2.43 o 
  -2   1  16       88.83      125.50      6.84 o 
  -1   1  16       12.86       19.59      1.77 o 
   0   1  16       12.12        9.60      1.38 o 
   1   1  16        1.50        1.45      0.92 o 
  -2   2  16        5.66        6.38      1.12 o 
  -1   2  16        0.72       -0.21      0.73 o 
   0   2  16       18.43       22.66      2.50 o 
   1   2  16        7.71        7.38      1.03 o 
   2   2  16        6.35        4.37      1.02 o 
  -2   3  16       66.93       69.03      4.14 o 
  -1   3  16       10.01        6.68      1.74 o 
   0   3  16        0.00       -0.73      0.73 o 
   1   3  16      109.10      115.67      4.72 o 
   2   3  16      100.01       93.84      3.93 o 
   3   3  16        5.46        3.29      1.77 o 
  -2   4  16       19.51       23.21      1.52 o 
  -1   4  16        9.93       11.95      1.28 o 
   0   4  16       30.02       29.56      1.89 o 
   1   4  16       37.26       39.67      2.76 o 
   2   4  16        6.80        7.00      1.77 o 
   3   4  16       10.28        9.66      1.91 o 
   4   4  16       27.80       21.76      2.30 o 
  -1   5  16        6.01        5.27      0.89 o 
   0   5  16       81.81       85.71      3.75 o 
   1   5  16       11.10        9.79      1.20 o 
   2   5  16       22.33       19.38      1.74 o 
   3   5  16       19.13       23.27      2.43 o 
   0   6  16      281.33      305.02     11.25 o 
   1   6  16        0.09       -0.60      1.45 o 
   2   6  16      212.24      219.06      8.20 o 
                                                 
